# Supplementary material for: Impact of the the COVID-19 pandemic on a queen conch (Aliger gigas) fishery in The Bahamas
Source: PeerJ. 2021 Aug 3;9:e11924. doi: 10.7717/peerj.11924 (PMC8344682; doi:10.7717/peerj.11924)
Supplement: Supplemental Information 1 — Standard shell morphometric measurements are reported for all shells collected. A final shell length was estimated from allometric scaling relationships within the data, when direct measurement was not possible because of shell damage. Final shell lengths were converted to an estimate of meat harvested using relationships reported in the literature. [file peerj-09-11924-s001.csv]

date_collected	period_deposited	site_number	midden_id	shell_id	shell_length(mm)	shell_width(mm)	lip_thickness(mm)	aperture_length(mm)	aperture_width(mm)	shell_length_final	size_category	meat(g)_Wood&Olsen	meat(g)_Iversen	meat(g)_Appeldoorn	meat(g)_average
16/04/2020	Pre-lockdown	2	2	1	172	88				172	MJ	55.3	72.6	59.2	62.4
16/04/2020	Pre-lockdown	2	2	2	170	85				170	MJ	53.2	69.9	56.8	60.0
16/04/2020	Pre-lockdown	2	2	3	169	90				169	MJ	52.2	68.6	55.6	58.8
16/04/2020	Pre-lockdown	2	2	4	152	75				152	MJ	37.3	48.9	38.5	41.5
16/04/2020	Pre-lockdown	2	2	5	141	70				141	SJ	29.8	38.8	29.6	32.7
16/04/2020	Pre-lockdown	2	2	6	163	83				163	MJ	46.5	61.0	49.1	52.2
16/04/2020	Pre-lockdown	2	2	7	142	66				142	SJ	30.4	39.6	30.3	33.5
16/04/2020	Pre-lockdown	2	2	8	206	102				206	LJ	101.9	132.9	111.0	115.2
16/04/2020	Pre-lockdown	2	2	9	199	100				199	MJ	90.4	118.2	98.4	102.3
16/04/2020	Pre-lockdown	2	2	10	159	83				159	MJ	43.0	56.3	45.0	48.1
16/04/2020	Pre-lockdown	2	2	11		100				192	MJ	80.2	105.1	87.1	90.8
16/04/2020	Pre-lockdown	2	2	12	173	91	6			173	AD	56.4	74.0	85.3	71.9
16/04/2020	Pre-lockdown	2	2	13		93				181	MJ	65.5	86.0	70.7	74.1
16/04/2020	Pre-lockdown	2	2	14	168	85				168	MJ	51.2	67.3	54.5	57.7
16/04/2020	Pre-lockdown	2	2	15	170	88				170	MJ	53.2	69.9	56.8	60.0
16/04/2020	Pre-lockdown	2	2	16	188	97				188	MJ	74.4	97.5	80.7	84.2
16/04/2020	Pre-lockdown	2	2	17	167	93				167	MJ	50.2	66.0	53.4	56.5
16/04/2020	Pre-lockdown	2	2	18	195	99	2			195	SA	84.3	110.3	100.1	98.2
16/04/2020	Pre-lockdown	2	2	19	160	81				160	MJ	43.8	57.5	46.0	49.1
16/04/2020	Pre-lockdown	2	2	20	176	78				176	MJ	59.7	78.3	64.1	67.4
16/04/2020	Pre-lockdown	2	2	21	164	79				164	MJ	47.4	62.2	50.1	53.2
16/04/2020	Pre-lockdown	2	2	22	167	81				167	MJ	50.2	66.0	53.4	56.5
16/04/2020	Pre-lockdown	2	2	23	174	85				174	MJ	57.5	75.5	61.6	64.8
16/04/2020	Pre-lockdown	2	2	24	171	99				171	MJ	54.3	71.3	58.0	61.2
16/04/2020	Pre-lockdown	2	2	25	164	82				164	MJ	47.4	62.2	50.1	53.2
16/04/2020	Pre-lockdown	2	2	26	164	84				164	MJ	47.4	62.2	50.1	53.2
16/04/2020	Pre-lockdown	2	2	27	155	72				155	MJ	39.7	52.0	41.2	44.3
16/04/2020	Pre-lockdown	2	2	28	150	73				150	MJ	35.9	46.9	36.7	39.8
16/04/2020	Pre-lockdown	2	2	29								0.0	0.0	0.0	0.0
16/04/2020	Pre-lockdown	2b	4	1	210	101	6	162	75	210	AD	109.0	141.9	140.4	130.4
16/04/2020	Pre-lockdown	2b	4	2	218	110	10	176	78	218	AD	124.2	161.3	165.6	150.4
16/04/2020	Pre-lockdown	2b	4	3	184	93	7	151	66	184	AD	69.2	90.8	102.1	87.4
16/04/2020	Pre-lockdown	2b	4	4	217	113	7	170	72	217	AD	122.2	158.8	156.0	145.7
16/04/2020	Pre-lockdown	2b	4	5	179	87	2	136	66	179	SA	63.1	82.8	80.3	75.4
16/04/2020	Pre-lockdown	2b	4	6	200	109				200	LJ	92.0	120.2	100.1	104.1
16/04/2020	Pre-lockdown	2b	4	7	190	95				190	MJ	77.2	101.1	83.7	87.3
16/04/2020	Pre-lockdown	2b	4	8	190	97				190	MJ	77.2	101.1	83.7	87.3
16/04/2020	Pre-lockdown	2b	4	9	189	96				189	MJ	75.8	99.3	82.2	85.8
16/04/2020	Pre-lockdown	2b	4	10	180	99				180	MJ	64.3	84.4	69.3	72.7
16/04/2020	Pre-lockdown	2b	4	11	174	89				174	MJ	57.5	75.5	61.6	64.8
16/04/2020	Pre-lockdown	2b	4	12	193	97				193	MJ	81.4	106.5	88.4	92.1
16/04/2020	Pre-lockdown	2b	4	13		96				186	MJ	71.6	93.8	77.5	80.9
16/04/2020	Pre-lockdown	2b	4	14	182	87				182	MJ	66.7	87.5	72.0	75.4
16/04/2020	Pre-lockdown	2b	4	15	170	83				170	MJ	53.2	69.9	56.8	60.0
16/04/2020	Pre-lockdown	2b	4	16	167	81				167	MJ	50.2	66.0	53.4	56.5
16/04/2020	Pre-lockdown	2b	4	17	163	84				163	MJ	46.5	61.0	49.1	52.2
16/04/2020	Pre-lockdown	2b	4	18	155	77				155	MJ	39.7	52.0	41.2	44.3
16/04/2020	Pre-lockdown	2b	4	19	160	75				160	MJ	43.8	57.5	46.0	49.1
16/04/2020	Pre-lockdown	2b	4	20	170	76				170	MJ	53.2	69.9	56.8	60.0
16/04/2020	Pre-lockdown	2b	4	21	155	77				155	MJ	39.7	52.0	41.2	44.3
16/04/2020	Pre-lockdown	2b	4	22	150	73				150	MJ	35.9	46.9	36.7	39.8
16/04/2020	Pre-lockdown	2b	4	23	156	76				156	MJ	40.5	53.0	42.1	45.2
16/04/2020	Pre-lockdown	2b	4	24	154	76				154	MJ	38.9	50.9	40.2	43.3
16/04/2020	Pre-lockdown	2b	4	25								0.0	0.0	0.0	0.0
25/04/2020	Pre-lockdown	1	15	1	203		7			203	AD	96.8	126.4	131.4	118.2
25/04/2020	Pre-lockdown	1	15	2	207		5			207	AD	103.6	135.1	132.0	123.6
25/04/2020	Pre-lockdown	1	15	3	221		3			221	SA	130.4	169.1	145.8	148.4
25/04/2020	Pre-lockdown	1	15	4	231		21			231	AD	152.5	197.0	212.5	187.3
25/04/2020	Pre-lockdown	1	15	5	211		4			211	AD	110.8	144.2	134.6	129.9
25/04/2020	Pre-lockdown	1	15	6	232					232	LJ	154.9	200.0	167.9	174.2
25/04/2020	Pre-lockdown	1	15	7	188					188	MJ	74.4	97.5	80.7	84.2
25/04/2020	Pre-lockdown	1	15	8	186					186	MJ	71.8	94.1	77.7	81.2
25/04/2020	Pre-lockdown	1	15	9	195					195	MJ	84.3	110.3	91.6	95.4
25/04/2020	Pre-lockdown	1	15	10	199					199	MJ	90.4	118.2	98.4	102.3
25/04/2020	Pre-lockdown	1	15	11	178					178	MJ	61.9	81.3	66.7	70.0
25/04/2020	Pre-lockdown	1	15	12	209					209	LJ	107.2	139.6	116.7	121.2
25/04/2020	Pre-lockdown	1	15	13	208					208	LJ	105.4	137.3	114.8	119.2
25/04/2020	Pre-lockdown	1	15	14	198					198	MJ	88.9	116.2	96.6	100.6
25/04/2020	Pre-lockdown	1	15	15	187					187	MJ	73.1	95.8	79.2	82.7
25/04/2020	Pre-lockdown	1	15	16	184					184	MJ	69.2	90.8	74.8	78.3
25/04/2020	Pre-lockdown	1	15	17	180					180	MJ	64.3	84.4	69.3	72.7
25/04/2020	Pre-lockdown	1	15	18	182					182	MJ	66.7	87.5	72.0	75.4
25/04/2020	Pre-lockdown	1	15	19	166					166	MJ	49.3	64.7	52.3	55.4
25/04/2020	Pre-lockdown	1	15	20	151					151	MJ	36.6	47.9	37.6	40.7
25/04/2020	Pre-lockdown	1	15	21	174					174	MJ	57.5	75.5	61.6	64.8
25/04/2020	Pre-lockdown	1	15	22	175					175	MJ	58.6	76.9	62.8	66.1
25/04/2020	Pre-lockdown	1	15	23	175					175	MJ	58.6	76.9	62.8	66.1
25/04/2020	Pre-lockdown	1	15	24	161					161	MJ	44.7	58.6	47.0	50.1
25/04/2020	Pre-lockdown	1	15	25	153					153	MJ	38.1	49.9	39.3	42.4
25/04/2020	Pre-lockdown	1	15	26	187					187	MJ	73.1	95.8	79.2	82.7
25/04/2020	Pre-lockdown	1	15	27	165					165	MJ	48.3	63.5	51.2	54.3
25/04/2020	Pre-lockdown	1	15	28	190					190	MJ	77.2	101.1	83.7	87.3
25/04/2020	Pre-lockdown	1	15	29	150					150	MJ	35.9	46.9	36.7	39.8
25/04/2020	Pre-lockdown	1	15	30	155					155	MJ	39.7	52.0	41.2	44.3
25/04/2020	Pre-lockdown	1	15	31	189					189	MJ	75.8	99.3	82.2	85.8
25/04/2020	Pre-lockdown	1	15	32	185					185	MJ	70.5	92.4	76.3	79.7
25/04/2020	Pre-lockdown	1	15	33	186					186	MJ	71.8	94.1	77.7	81.2
25/04/2020	Pre-lockdown	1	15	34	153					153	MJ	38.1	49.9	39.3	42.4
25/04/2020	Pre-lockdown	1	15	35	167					167	MJ	50.2	66.0	53.4	56.5
25/04/2020	Pre-lockdown	1	15	36	184					184	MJ	69.2	90.8	74.8	78.3
25/04/2020	Pre-lockdown	1	15	37	136					136	SJ	26.9	34.8	26.1	29.3
25/04/2020	Pre-lockdown	1	15	38	177					177	MJ	60.8	79.8	65.4	68.7
25/04/2020	Pre-lockdown	1	15	39	140					140	SJ	29.2	38.0	28.9	32.0
25/04/2020	Pre-lockdown	1	15	40	162					162	MJ	45.6	59.8	48.0	51.1
25/04/2020	Pre-lockdown	1	15	41	200		2			200	SA	92.0	120.2	106.8	106.3
25/04/2020	Pre-lockdown	1	15	42	171		1			171	SA	54.3	71.3	65.0	63.5
25/04/2020	Pre-lockdown	1	15	43	178		2	130	65	178	SA	61.9	81.3	79.2	74.1
25/04/2020	Pre-lockdown	1	15	44	201		3	135	51	201	SA	93.6	122.2	114.3	110.0
25/04/2020	Pre-lockdown	1	15	45	184		3			184	SA	69.2	90.8	91.0	83.7
25/04/2020	Pre-lockdown	1	15	46	169		10			169	AD	52.2	68.6	86.1	69.0
25/04/2020	Pre-lockdown	1	15	47	214		4			214	AD	116.4	151.4	139.6	135.8
25/04/2020	Pre-lockdown	1	15	48	217		4	154	82	217	AD	122.2	158.8	144.6	141.9
25/04/2020	Pre-lockdown	1	15	49	206		5	142	74	206	AD	101.9	132.9	130.4	121.7
25/04/2020	Pre-lockdown	1	15	50	191		7	142	82	191	AD	78.5	102.9	112.4	97.9
25/04/2020	Pre-lockdown	1	15	51	203		3	140	86	203	SA	96.8	126.4	117.2	113.5
25/04/2020	Pre-lockdown	1	15	52	213		6	155	87	213	AD	114.5	149.0	145.7	136.4
25/04/2020	Pre-lockdown	1	15	53	190		4	133	61	190	AD	77.2	101.1	102.8	93.7
16/04/2020	Pre-lockdown	1	16	54	130					130	SJ	23.7	30.5	22.3	25.5
16/04/2020	Pre-lockdown	1	16	55		94		143		191	MJ	78.4	102.6	85.0	88.7
16/04/2020	Pre-lockdown	1	16	56	214		3			214	SA	116.4	151.4	134.2	134.0
16/04/2020	Pre-lockdown	1	16	57	172					172	MJ	55.3	72.6	59.2	62.4
16/04/2020	Pre-lockdown	1	16	58	205					205	LJ	100.2	130.7	109.1	113.3
16/04/2020	Pre-lockdown	1	16	59		84		119		169	MJ	52.1	68.4	55.5	58.7
16/04/2020	Pre-lockdown	1	16	60	230	118	17	159	97	230	AD	150.2	194.1	204.2	182.8
16/04/2020	Pre-lockdown	1	16	61		123	5	167		227	AD	143.1	185.2	167.2	165.1
16/04/2020	Pre-lockdown	1	16	62		104	5	144		199	AD	91.0	119.0	119.9	110.0
16/04/2020	Pre-lockdown	1	16	63	185		4	134		185	AD	70.5	92.4	96.0	86.3
16/04/2020	Pre-lockdown	1	16	64	112					112	SJ	16.4	20.4	13.3	16.7
16/04/2020	Pre-lockdown	1	16	65		102	13	144	73	198	AD	88.6	115.8	133.7	112.7
16/04/2020	Pre-lockdown	1	16	66	219					219	LJ	126.3	163.9	137.3	142.5
16/04/2020	Pre-lockdown	1	16	67		99		140		193	MJ	81.6	106.9	88.7	92.4
16/04/2020	Pre-lockdown	1	16	68	191					191	MJ	78.5	102.9	85.2	88.9
16/04/2020	Pre-lockdown	1	16	69		88		119		172	MJ	55.4	72.8	59.3	62.5
16/04/2020	Pre-lockdown	1	16	70		81		111		162	MJ	45.2	59.3	47.6	50.7
16/04/2020	Pre-lockdown	1	16	71		81		112		162	MJ	45.8	60.1	48.2	51.4
16/04/2020	Pre-lockdown	1	16	72		82		112		163	MJ	46.5	61.0	49.1	52.2
16/04/2020	Pre-lockdown	1	16	73		65		93		137	SJ	27.6	35.8	27.0	30.2
16/04/2020	Pre-lockdown	1	16	74		100	2	140		194	SA	82.8	108.3	98.7	96.6
16/04/2020	Pre-lockdown	1	16	75	192		5			192	AD	80.0	104.7	108.8	97.8
16/04/2020	Pre-lockdown	1	16	76	186					186	MJ	71.8	94.1	77.7	81.2
16/04/2020	Pre-lockdown	1	16	77	192					192	MJ	80.0	104.7	86.8	90.5
16/04/2020	Pre-lockdown	1	16	78	173					173	MJ	56.4	74.0	60.4	63.6
16/04/2020	Pre-lockdown	1	16	79	181					181	MJ	65.5	86.0	70.7	74.0
16/04/2020	Pre-lockdown	1	16	80	184					184	MJ	69.2	90.8	74.8	78.3
16/04/2020	Pre-lockdown	1	16	81	184					184	MJ	69.2	90.8	74.8	78.3
16/04/2020	Pre-lockdown	1	16	82	187					187	MJ	73.1	95.8	79.2	82.7
16/04/2020	Pre-lockdown	1	16	83	184					184	MJ	69.2	90.8	74.8	78.3
16/04/2020	Pre-lockdown	1	16	84		102		137		194	MJ	82.6	108.1	89.8	93.5
16/04/2020	Pre-lockdown	1	16	85		98		135		190	MJ	76.5	100.2	83.0	86.6
16/04/2020	Pre-lockdown	1	16	86	177					177	MJ	60.8	79.8	65.4	68.7
16/04/2020	Pre-lockdown	1	16	87		80		112		161	MJ	45.1	59.1	47.4	50.5
16/04/2020	Pre-lockdown	1	16	88		97		128		185	MJ	70.0	91.8	75.8	79.2
16/04/2020	Pre-lockdown	1	16	89		82		116		165	MJ	48.8	64.0	51.7	54.8
16/04/2020	Pre-lockdown	1	16	90		77		103		153	MJ	38.4	50.3	39.7	42.8
16/04/2020	Pre-lockdown	1	16	91		83		110		163	MJ	46.1	60.5	48.6	51.7
16/04/2020	Pre-lockdown	1	16	92		95	3	127		182	SA	67.3	88.3	89.1	81.5
16/04/2020	Pre-lockdown	1	16	93		94	2	126		181	SA	65.6	86.1	82.7	78.1
16/04/2020	Pre-lockdown	1	16	94		105	8	146		201	AD	94.1	122.9	131.0	116.0
16/04/2020	Pre-lockdown	1	16	95	178					178	MJ	61.9	81.3	66.7	70.0
16/04/2020	Pre-lockdown	1	16	96	195		7			195	AD	84.3	110.3	118.5	104.4
16/04/2020	Pre-lockdown	1	16	97	179		13			179	AD	63.1	82.8	103.4	83.1
16/04/2020	Pre-lockdown	1	16	98		94	11	128		182	AD	67.0	87.9	105.9	86.9
16/04/2020	Pre-lockdown	1	16	99		101		130		189	MJ	75.8	99.3	82.2	85.8
16/04/2020	Pre-lockdown	1	16	100		104	2	154		205	SA	100.0	130.5	113.6	114.7
16/04/2020	Pre-lockdown	1	16	101		101	3	135		192	SA	79.8	104.5	101.4	95.3
16/04/2020	Pre-lockdown	1	16	102		84		112		165	MJ	48.0	63.0	50.8	53.9
16/04/2020	Pre-lockdown	1	16	103		75		102		151	MJ	36.7	48.0	37.7	40.8
16/04/2020	Pre-lockdown	1	16	104		73		100		148	SJ	34.6	45.2	35.3	38.4
16/04/2020	Pre-lockdown	1	16	105		81		116		165	MJ	48.0	63.1	50.8	54.0
16/04/2020	Pre-lockdown	1	16	106		84		113		165	MJ	48.5	63.7	51.4	54.6
16/04/2020	Pre-lockdown	1	16	107		92		125		179	MJ	63.0	82.7	67.8	71.2
16/04/2020	Pre-lockdown	1	16	108		94		126		181	MJ	65.6	86.1	70.8	74.1
16/04/2020	Pre-lockdown	1	16	109		89		118		172	MJ	55.6	73.0	59.5	62.7
16/04/2020	Pre-lockdown	1	16	110		77		108		157	MJ	40.9	53.6	42.6	45.7
16/04/2020	Pre-lockdown	1	16	111		68		102		146	SJ	32.7	42.7	33.1	36.2
16/04/2020	Pre-lockdown	1	16	112		62		88		132	SJ	24.6	31.7	23.3	26.5
16/04/2020	Pre-lockdown	1	16	113		94		126		181	MJ	65.6	86.1	70.8	74.1
16/04/2020	Pre-lockdown	1	16	114		89		115		170	MJ	53.7	70.5	57.3	60.5
16/04/2020	Pre-lockdown	1	16	115		79		104		156	MJ	40.1	52.6	41.7	44.8
16/04/2020	Pre-lockdown	1	16	116		75		101		151	MJ	36.2	47.4	37.1	40.2
16/04/2020	Pre-lockdown	1	16	117	186					186	MJ	71.8	94.1	77.7	81.2
16/04/2020	Pre-lockdown	1	16	118	188		11			188	AD	74.4	97.5	114.7	95.5
16/04/2020	Pre-lockdown	1	16	119	183		5			183	AD	68.0	89.2	96.2	84.4
16/04/2020	Pre-lockdown	1	16	120	203		12			203	AD	96.8	126.4	141.3	121.5
16/04/2020	Pre-lockdown	1	16	121	190		8			190	AD	77.2	101.1	112.9	97.0
16/04/2020	Pre-lockdown	1	16	122	207		9			207	AD	103.6	135.1	142.9	127.2
16/04/2020	Pre-lockdown	1	16	123	200					200	LJ	92.0	120.2	100.1	104.1
16/04/2020	Pre-lockdown	1	16	124	185					185	MJ	70.5	92.4	76.3	79.7
16/04/2020	Pre-lockdown	1	16	125	164					164	MJ	47.4	62.2	50.1	53.2
16/04/2020	Pre-lockdown	1	16	126	178					178	MJ	61.9	81.3	66.7	70.0
16/04/2020	Pre-lockdown	1	16	127	180					180	MJ	64.3	84.4	69.3	72.7
16/04/2020	Pre-lockdown	1	16	128	156					156	MJ	40.5	53.0	42.1	45.2
16/04/2020	Pre-lockdown	1	16	129	191					191	MJ	78.5	102.9	85.2	88.9
16/04/2020	Pre-lockdown	1	16	130	156					156	MJ	40.5	53.0	42.1	45.2
16/04/2020	Pre-lockdown	1	16	131	157					157	MJ	41.3	54.1	43.0	46.1
16/04/2020	Pre-lockdown	1	16	132	166					166	MJ	49.3	64.7	52.3	55.4
16/04/2020	Pre-lockdown	1	16	133	160					160	MJ	43.8	57.5	46.0	49.1
16/04/2020	Pre-lockdown	1	16	134	150					150	MJ	35.9	46.9	36.7	39.8
16/04/2020	Pre-lockdown	1	16	135	174					174	MJ	57.5	75.5	61.6	64.8
16/04/2020	Pre-lockdown	1	16	136	154					154	MJ	38.9	50.9	40.2	43.3
16/04/2020	Pre-lockdown	1	16	137		93		125		180	MJ	63.9	83.9	68.9	72.2
16/04/2020	Pre-lockdown	1	16	138		81		112		162	MJ	45.8	60.1	48.2	51.4
16/04/2020	Pre-lockdown	1	16	139		79		111		160	MJ	43.8	57.5	46.0	49.1
16/04/2020	Pre-lockdown	1	16	140		77		103		153	MJ	38.4	50.3	39.7	42.8
16/04/2020	Pre-lockdown	1	16	141		82		110		162	MJ	45.4	59.5	47.8	50.9
16/04/2020	Pre-lockdown	1	16	142		90		118		173	MJ	56.5	74.1	60.5	63.7
16/04/2020	Pre-lockdown	1	16	143		84		120		169	MJ	52.7	69.2	56.2	59.4
16/04/2020	Pre-lockdown	1	16	144		87		117		170	MJ	53.3	70.0	56.9	60.1
16/04/2020	Pre-lockdown	1	16	145		86		112		166	MJ	49.5	65.0	52.5	55.6
16/04/2020	Pre-lockdown	1	16	146		77		98		150	MJ	36.0	47.0	36.9	40.0
16/04/2020	Pre-lockdown	1	16	147		63		90		134	SJ	25.7	33.2	24.6	27.8
16/04/2020	Pre-lockdown	1	16	148		73		102		150	SJ	35.5	46.4	36.3	39.4
16/04/2020	Pre-lockdown	1	16	149		71		96		144	SJ	31.8	41.4	31.9	35.0
16/04/2020	Pre-lockdown	1	16	150		80		106		158	MJ	41.8	54.8	43.7	46.8
16/04/2020	Pre-lockdown	1	16	151		68		93		140	SJ	29.1	37.7	28.7	31.8
16/04/2020	Pre-lockdown	1	16	152		74		104		152	MJ	37.0	48.5	38.1	41.2
16/04/2020	Pre-lockdown	1	16	153		75		100		150	SJ	35.8	46.7	36.6	39.7
16/04/2020	Pre-lockdown	1	16	154		75		101		151	MJ	36.2	47.4	37.1	40.2
16/04/2020	Pre-lockdown	1	16	155		78		103		154	MJ	39.0	51.1	40.4	43.5
16/04/2020	Pre-lockdown	1	16	156		66		90		136	SJ	27.0	34.9	26.2	29.4
16/04/2020	Pre-lockdown	1	16	157		69		104		148	SJ	34.2	44.6	34.7	37.8
16/04/2020	Pre-lockdown	1	16	158		71		106		150	MJ	36.2	47.4	37.1	40.2
16/04/2020	Pre-lockdown	1	16	159	159					159	MJ	43.0	56.3	45.0	48.1
16/04/2020	Pre-lockdown	1	16	160	136					136	SJ	26.9	34.8	26.1	29.3
16/04/2020	Pre-lockdown	1	16	161	158					158	MJ	42.1	55.2	44.0	47.1
16/04/2020	Pre-lockdown	1	16	162	184					184	MJ	69.2	90.8	74.8	78.3
16/04/2020	Pre-lockdown	1	16	163	214					214	LJ	116.4	151.4	126.7	131.5
16/04/2020	Pre-lockdown	1	16	164	165					165	MJ	48.3	63.5	51.2	54.3
16/04/2020	Pre-lockdown	1	16	165	198		7			198	AD	88.9	116.2	123.3	109.4
16/04/2020	Pre-lockdown	1	16	166	170		5			170	AD	53.2	69.9	79.6	67.6
25/04/2020	Pre-lockdown	2	17	1	174					174	MJ	57.5	75.5	61.6	64.8
25/04/2020	Pre-lockdown	2	17	2	160					160	MJ	43.8	57.5	46.0	49.1
25/04/2020	Pre-lockdown	2	17	3	167					167	MJ	50.2	66.0	53.4	56.5
25/04/2020	Pre-lockdown	2	17	4	173					173	MJ	56.4	74.0	60.4	63.6
25/04/2020	Pre-lockdown	2	17	5	171					171	MJ	54.3	71.3	58.0	61.2
25/04/2020	Pre-lockdown	2	17	6	160					160	MJ	43.8	57.5	46.0	49.1
25/04/2020	Pre-lockdown	2	17	7	173					173	MJ	56.4	74.0	60.4	63.6
25/04/2020	Pre-lockdown	2	17	8	180					180	MJ	64.3	84.4	69.3	72.7
25/04/2020	Pre-lockdown	2	17	9	170					170	MJ	53.2	69.9	56.8	60.0
25/04/2020	Pre-lockdown	2	17	10	167					167	MJ	50.2	66.0	53.4	56.5
25/04/2020	Pre-lockdown	2	17	11	148					148	SJ	34.4	45.0	35.0	38.1
25/04/2020	Pre-lockdown	2	17	12	169					169	MJ	52.2	68.6	55.6	58.8
25/04/2020	Pre-lockdown	2	17	13	165					165	MJ	48.3	63.5	51.2	54.3
25/04/2020	Pre-lockdown	2	17	14	153					153	MJ	38.1	49.9	39.3	42.4
25/04/2020	Pre-lockdown	2	17	15	138					138	SJ	28.0	36.4	27.5	30.6
25/04/2020	Pre-lockdown	2	17	16	150		2			150	SA	35.9	46.9	51.0	44.6
25/04/2020	Pre-lockdown	2	17	17	165					165	MJ	48.3	63.5	51.2	54.3
25/04/2020	Pre-lockdown	2	17	18	160					160	MJ	43.8	57.5	46.0	49.1
25/04/2020	Pre-lockdown	2	17	19	156					156	MJ	40.5	53.0	42.1	45.2
25/04/2020	Pre-lockdown	2	17	20	149					149	SJ	35.1	45.9	35.9	39.0
25/04/2020	Pre-lockdown	2	17	21	165					165	MJ	48.3	63.5	51.2	54.3
25/04/2020	Pre-lockdown	2	17	22	121					121	SJ	19.7	25.0	17.4	20.7
25/04/2020	Pre-lockdown	2	17	23	172					172	MJ	55.3	72.6	59.2	62.4
25/04/2020	Pre-lockdown	2	17	24	150					150	MJ	35.9	46.9	36.7	39.8
25/04/2020	Pre-lockdown	2	18	1	166					166	MJ	49.3	64.7	52.3	55.4
25/04/2020	Pre-lockdown	2	18	2	189		1			189	SA	75.8	99.3	84.1	86.4
25/04/2020	Pre-lockdown	2	18	3	172					172	MJ	55.3	72.6	59.2	62.4
25/04/2020	Pre-lockdown	2	18	4	187					187	MJ	73.1	95.8	79.2	82.7
25/04/2020	Pre-lockdown	2	18	5	174					174	MJ	57.5	75.5	61.6	64.8
25/04/2020	Pre-lockdown	2	18	6	172					172	MJ	55.3	72.6	59.2	62.4
25/04/2020	Pre-lockdown	2	18	7	163					163	MJ	46.5	61.0	49.1	52.2
25/04/2020	Pre-lockdown	2	18	8	181		8			181	AD	65.5	86.0	99.6	83.7
25/04/2020	Pre-lockdown	2	18	9	168					168	MJ	51.2	67.3	54.5	57.7
25/04/2020	Pre-lockdown	2	18	10	174					174	MJ	57.5	75.5	61.6	64.8
25/04/2020	Pre-lockdown	2	18	11	182					182	MJ	66.7	87.5	72.0	75.4
25/04/2020	Pre-lockdown	2	18	12	155					155	MJ	39.7	52.0	41.2	44.3
25/04/2020	Pre-lockdown	2	18	13	164					164	MJ	47.4	62.2	50.1	53.2
25/04/2020	Pre-lockdown	2	18	14	177					177	MJ	60.8	79.8	65.4	68.7
25/04/2020	Pre-lockdown	2	18	15	195					195	MJ	84.3	110.3	91.6	95.4
25/04/2020	Pre-lockdown	2	18	16	184					184	MJ	69.2	90.8	74.8	78.3
25/04/2020	Pre-lockdown	2	18	17	149					149	SJ	35.1	45.9	35.9	39.0
25/04/2020	Pre-lockdown	2	18	18	180					180	MJ	64.3	84.4	69.3	72.7
25/04/2020	Pre-lockdown	2	18	19	166					166	MJ	49.3	64.7	52.3	55.4
25/04/2020	Pre-lockdown	2	18	20	167					167	MJ	50.2	66.0	53.4	56.5
25/04/2020	Pre-lockdown	2	18	21	152					152	MJ	37.3	48.9	38.5	41.5
25/04/2020	Pre-lockdown	2	18	22	177					177	MJ	60.8	79.8	65.4	68.7
25/04/2020	Pre-lockdown	2	18	23	166					166	MJ	49.3	64.7	52.3	55.4
25/04/2020	Pre-lockdown	2	18	24	164					164	MJ	47.4	62.2	50.1	53.2
25/04/2020	Pre-lockdown	2	18	24	165					165	MJ	48.3	63.5	51.2	54.3
25/04/2020	Pre-lockdown	2	18	24	167					167	MJ	50.2	66.0	53.4	56.5
25/04/2020	Pre-lockdown	2	18	24	170					170	MJ	53.2	69.9	56.8	60.0
25/04/2020	Pre-lockdown	2	18	24	172					172	MJ	55.3	72.6	59.2	62.4
30/05/2020	Pre-lockdown	2b	19	1	160		1			160	SA	43.8	57.5	54.8	52.0
30/05/2020	Pre-lockdown	2b	19	2	156					156	MJ	40.5	53.0	42.1	45.2
30/05/2020	Pre-lockdown	2b	19	3	151					151	MJ	36.6	47.9	37.6	40.7
30/05/2020	Pre-lockdown	2b	19	4	152					152	MJ	37.3	48.9	38.5	41.5
30/05/2020	Pre-lockdown	2b	19	5	178					178	MJ	61.9	81.3	66.7	70.0
30/05/2020	Pre-lockdown	2b	19	6	160					160	MJ	43.8	57.5	46.0	49.1
30/05/2020	Pre-lockdown	2b	19	7	170					170	MJ	53.2	69.9	56.8	60.0
30/05/2020	Pre-lockdown	2b	19	8	168					168	MJ	51.2	67.3	54.5	57.7
30/05/2020	Pre-lockdown	2b	19	9	155					155	MJ	39.7	52.0	41.2	44.3
30/05/2020	Pre-lockdown	2b	19	10	166					166	MJ	49.3	64.7	52.3	55.4
30/05/2020	Pre-lockdown	2b	19	11	123					123	SJ	20.5	26.1	18.4	21.7
30/05/2020	Pre-lockdown	2b	19	12	158					158	MJ	42.1	55.2	44.0	47.1
30/05/2020	Pre-lockdown	2b	19	13				117		169	MJ	51.9	68.2	55.3	58.4
30/05/2020	Pre-lockdown	2b	19	14				144		200	LJ	92.3	120.6	100.5	104.5
30/05/2020	Pre-lockdown	2b	19	15				98		145	SJ	32.3	42.1	32.5	35.6
30/05/2020	Pre-lockdown	2b	19	16				131		185	MJ	71.0	93.1	76.8	80.3
30/05/2020	Pre-lockdown	2b	19	17				106		155	MJ	39.7	52.0	41.2	44.3
30/05/2020	Pre-lockdown	2b	19	18				93		138	SJ	28.2	36.6	27.7	30.8
16/04/2020	Pre-lockdown	2a	20	1	186					186	MJ	71.8	94.1	77.7	81.2
16/04/2020	Pre-lockdown	2a	20	2	160					160	MJ	43.8	57.5	46.0	49.1
16/04/2020	Pre-lockdown	2a	20	3	165					165	MJ	48.3	63.5	51.2	54.3
16/04/2020	Pre-lockdown	2a	20	4	182					182	MJ	66.7	87.5	72.0	75.4
16/04/2020	Pre-lockdown	2a	20	5	185					185	MJ	70.5	92.4	76.3	79.7
16/04/2020	Pre-lockdown	2a	20	6	155					155	MJ	39.7	52.0	41.2	44.3
16/04/2020	Pre-lockdown	2a	20	7	165					165	MJ	48.3	63.5	51.2	54.3
16/04/2020	Pre-lockdown	2a	20	8	165					165	MJ	48.3	63.5	51.2	54.3
16/04/2020	Pre-lockdown	2a	20	9	172					172	MJ	55.3	72.6	59.2	62.4
16/04/2020	Pre-lockdown	2a	20	10	179					179	MJ	63.1	82.8	68.0	71.3
16/04/2020	Pre-lockdown	2a	20	11	158					158	MJ	42.1	55.2	44.0	47.1
16/04/2020	Pre-lockdown	2a	20	12	181					181	MJ	65.5	86.0	70.7	74.0
16/04/2020	Pre-lockdown	2a	20	13	183					183	MJ	68.0	89.2	73.4	76.8
16/04/2020	Pre-lockdown	2a	20	14	175					175	MJ	58.6	76.9	62.8	66.1
16/04/2020	Pre-lockdown	2a	20	15	163					163	MJ	46.5	61.0	49.1	52.2
16/04/2020	Pre-lockdown	2a	20	16	167					167	MJ	50.2	66.0	53.4	56.5
16/04/2020	Pre-lockdown	2a	20	17	157					157	MJ	41.3	54.1	43.0	46.1
16/04/2020	Pre-lockdown	2a	20	18	190					190	MJ	77.2	101.1	83.7	87.3
16/04/2020	Pre-lockdown	2a	20	19	157					157	MJ	41.3	54.1	43.0	46.1
16/04/2020	Pre-lockdown	2a	20	20	175					175	MJ	58.6	76.9	62.8	66.1
16/04/2020	Pre-lockdown	2a	20	21	159					159	MJ	43.0	56.3	45.0	48.1
16/04/2020	Pre-lockdown	2a	20	22	193		2			193	SA	81.4	106.5	97.5	95.1
16/04/2020	Pre-lockdown	2a	20	23	198		9			198	AD	88.9	116.2	127.5	110.8
16/04/2020	Pre-lockdown	2a	20	24	171		4			171	AD	54.3	71.3	78.4	68.0
16/04/2020	Pre-lockdown	2a	20	25	166		4			166	AD	49.3	64.7	72.6	62.2
16/04/2020	Pre-lockdown	2a	20	26	163		4			163	AD	46.5	61.0	69.3	58.9
16/04/2020	Pre-lockdown	2a	20	27	153		10			153	AD	38.1	49.9	66.7	51.5
16/04/2020	Pre-lockdown	2a	20	28	180		4			180	AD	64.3	84.4	89.5	79.4
16/04/2020	Pre-lockdown	2a	20	29	182		2			182	SA	66.7	87.5	83.8	79.4
16/04/2020	Pre-lockdown	2a	20	30	181		5			181	AD	65.5	86.0	93.5	81.7
16/04/2020	Pre-lockdown	2a	20	31	197		5			197	AD	87.3	114.2	116.3	105.9
16/04/2020	Pre-lockdown	2a	20	32	174		2			174	SA	57.5	75.5	74.7	69.2
16/04/2020	Pre-lockdown	2a	20	33	147		4			147	AD	33.7	44.0	53.1	43.6
16/04/2020	Pre-lockdown	2a	20	34	181		7			181	AD	65.5	86.0	97.9	83.1
16/04/2020	Pre-lockdown	2a	20	35	170		2			170	SA	53.2	69.9	70.3	64.5
16/04/2020	Pre-lockdown	2a	20	36	159		4			159	AD	43.0	56.3	65.0	54.8
16/04/2020	Pre-lockdown	2a	20	37	151		4			151	AD	36.6	47.9	56.9	47.1
16/04/2020	Pre-lockdown	2a	20	38	147		10			147	AD	33.7	44.0	60.1	46.0
04/05/2020	Pre-lockdown	2a	21	1	186					186	MJ	71.8	94.1	77.7	81.2
04/05/2020	Pre-lockdown	2a	21	2	173					173	MJ	56.4	74.0	60.4	63.6
04/05/2020	Pre-lockdown	2a	21	3	173					173	MJ	56.4	74.0	60.4	63.6
04/05/2020	Pre-lockdown	2a	21	4	153					153	MJ	38.1	49.9	39.3	42.4
04/05/2020	Pre-lockdown	2a	21	5	146					146	SJ	33.0	43.1	33.4	36.5
04/05/2020	Pre-lockdown	2a	21	6	183					183	MJ	68.0	89.2	73.4	76.8
04/05/2020	Pre-lockdown	2a	21	7	172					172	MJ	55.3	72.6	59.2	62.4
04/05/2020	Pre-lockdown	2a	21	8	163					163	MJ	46.5	61.0	49.1	52.2
04/05/2020	Pre-lockdown	2a	21	9	161					161	MJ	44.7	58.6	47.0	50.1
04/05/2020	Pre-lockdown	2a	21	10	152					152	MJ	37.3	48.9	38.5	41.5
04/05/2020	Pre-lockdown	2a	21	11	143					143	SJ	31.1	40.5	31.1	34.2
04/05/2020	Pre-lockdown	2a	21	12	134					134	SJ	25.8	33.3	24.8	28.0
04/05/2020	Pre-lockdown	2a	21	13	132					132	SJ	24.7	31.9	23.5	26.7
04/05/2020	Pre-lockdown	2a	21	14			5	135		190	AD	77.2	101.1	106.0	94.7
04/05/2020	Pre-lockdown	2a	21	15				90		134	SJ	26.0	33.6	25.0	28.2
04/05/2020	Pre-lockdown	2a	21	16				86		129	SJ	23.3	29.9	21.7	25.0
04/05/2020	Pre-lockdown	2a	21	17				118		170	MJ	53.1	69.8	56.7	59.9
04/05/2020	Pre-lockdown	2a	21	18				110		160	MJ	43.9	57.5	46.0	49.1
04/05/2020	Pre-lockdown	2a	21	19				117		169	MJ	51.9	68.2	55.3	58.4
04/05/2020	Pre-lockdown	2a	21	20				121		174	MJ	56.9	74.8	61.0	64.2
04/05/2020	Pre-lockdown	2a	21	21				111		161	MJ	44.9	59.0	47.3	50.4
04/05/2020	Pre-lockdown	2a	21	22				121		174	MJ	56.9	74.8	61.0	64.2
04/05/2020	Pre-lockdown	2a	21	23				103		151	MJ	36.8	48.1	37.8	40.9
04/05/2020	Pre-lockdown	2a	21	24				129		183	MJ	68.0	89.2	73.5	76.9
04/05/2020	Pre-lockdown	2a	21	25				127		181	MJ	65.1	85.5	70.2	73.6
04/05/2020	Pre-lockdown	2a	21	26			2	142		198	SA	88.8	116.1	104.0	103.0
04/05/2020	Pre-lockdown	2a	21	27				96		142	SJ	30.6	39.8	30.5	33.6
04/05/2020	Pre-lockdown	2a	21	28				108		158	MJ	41.7	54.7	43.6	46.7
04/05/2020	Pre-lockdown	2a	21	29			23	150		207	AD	103.4	134.8	162.0	133.4
04/05/2020	Pre-lockdown	2a	21	30	167					167	MJ	50.2	66.0	53.4	56.5
04/05/2020	Pre-lockdown	2a	21	31	148					148	SJ	34.4	45.0	35.0	38.1
04/05/2020	Pre-lockdown	2a	21	32	133					133	SJ	25.3	32.6	24.1	27.3
04/05/2020	Pre-lockdown	2a	21	33	137					137	SJ	27.5	35.6	26.8	29.9
04/05/2020	Pre-lockdown	2a	21	34	147					147	SJ	33.7	44.0	34.2	37.3
04/05/2020	Pre-lockdown	2a	21	35	136					136	SJ	26.9	34.8	26.1	29.3
30/05/2020	Pre-lockdown	3	22	1	190					190	MJ	77.2	101.1	83.7	87.3
30/05/2020	Pre-lockdown	3	22	2	184					184	MJ	69.2	90.8	74.8	78.3
30/05/2020	Pre-lockdown	3	22	3	189					189	MJ	75.8	99.3	82.2	85.8
30/05/2020	Pre-lockdown	3	22	4	168					168	MJ	51.2	67.3	54.5	57.7
30/05/2020	Pre-lockdown	3	22	5	186					186	MJ	71.8	94.1	77.7	81.2
30/05/2020	Pre-lockdown	3	22	6	187					187	MJ	73.1	95.8	79.2	82.7
30/05/2020	Pre-lockdown	3	22	7	174					174	MJ	57.5	75.5	61.6	64.8
30/05/2020	Pre-lockdown	3	22	8	183					183	MJ	68.0	89.2	73.4	76.8
30/05/2020	Pre-lockdown	3	22	9	193					193	MJ	81.4	106.5	88.4	92.1
30/05/2020	Pre-lockdown	3	22	10	172					172	MJ	55.3	72.6	59.2	62.4
30/05/2020	Pre-lockdown	3	22	11	180					180	MJ	64.3	84.4	69.3	72.7
30/05/2020	Pre-lockdown	3	22	12	165					165	MJ	48.3	63.5	51.2	54.3
30/05/2020	Pre-lockdown	3	22	13	198					198	MJ	88.9	116.2	96.6	100.6
30/05/2020	Pre-lockdown	3	22	14	212					212	LJ	112.6	146.6	122.6	127.3
30/05/2020	Pre-lockdown	3	22	15	157					157	MJ	41.3	54.1	43.0	46.1
30/05/2020	Pre-lockdown	3	22	16	164		6			164	AD	47.4	62.2	74.4	61.3
30/05/2020	Pre-lockdown	3	22	17	183		6			183	AD	68.0	89.2	98.6	85.2
30/05/2020	Pre-lockdown	3	22	18	208		7			208	AD	105.4	137.3	139.9	127.5
30/05/2020	Pre-lockdown	3	22	19	138					138	SJ	28.0	36.4	27.5	30.6
30/05/2020	Pre-lockdown	3	22	20	164					164	MJ	47.4	62.2	50.1	53.2
30/05/2020	Pre-lockdown	3	22	21	172					172	MJ	55.3	72.6	59.2	62.4
30/05/2020	Pre-lockdown	3	22	22	143					143	SJ	31.1	40.5	31.1	34.2
30/05/2020	Pre-lockdown	3	22	23	146					146	SJ	33.0	43.1	33.4	36.5
30/05/2020	Pre-lockdown	3	22	24	129					129	SJ	23.3	29.9	21.7	24.9
30/05/2020	Pre-lockdown	3	22	25	183					183	MJ	68.0	89.2	73.4	76.8
30/05/2020	Pre-lockdown	3	22	26	160					160	MJ	43.8	57.5	46.0	49.1
30/05/2020	Pre-lockdown	3	22	27	168					168	MJ	51.2	67.3	54.5	57.7
30/05/2020	Pre-lockdown	3	22	28	140					140	SJ	29.2	38.0	28.9	32.0
30/05/2020	Pre-lockdown	3	22	29	173					173	MJ	56.4	74.0	60.4	63.6
30/05/2020	Pre-lockdown	3	22	30	138					138	SJ	28.0	36.4	27.5	30.6
30/05/2020	Pre-lockdown	3	22	31	180		1			180	SA	64.3	84.4	74.2	74.3
30/05/2020	Pre-lockdown	3	22	32	168		3			168	SA	51.2	67.3	72.1	63.5
30/05/2020	Pre-lockdown	2b	22	1	203					203	LJ	96.8	126.4	105.4	109.6
30/05/2020	Pre-lockdown	2b	22	2	169					169	MJ	52.2	68.6	55.6	58.8
30/05/2020	Pre-lockdown	2b	22	3	151					151	MJ	36.6	47.9	37.6	40.7
30/05/2020	Pre-lockdown	2b	22	4	198					198	MJ	88.9	116.2	96.6	100.6
30/05/2020	Pre-lockdown	2b	22	5	170					170	MJ	53.2	69.9	56.8	60.0
30/05/2020	Pre-lockdown	2b	22	6	171					171	MJ	54.3	71.3	58.0	61.2
30/05/2020	Pre-lockdown	2b	22	7	148					148	SJ	34.4	45.0	35.0	38.1
30/05/2020	Pre-lockdown	2b	22	8	152					152	MJ	37.3	48.9	38.5	41.5
30/05/2020	Pre-lockdown	2b	22	9	154					154	MJ	38.9	50.9	40.2	43.3
30/05/2020	Pre-lockdown	2b	22	10				91		136	SJ	26.7	34.6	25.9	29.1
30/05/2020	Pre-lockdown	2b	22	11				92		137	SJ	27.5	35.6	26.8	29.9
30/05/2020	Pre-lockdown	2b	22	12				96		142	SJ	30.6	39.8	30.5	33.6
30/05/2020	Pre-lockdown	2b	22	13				89		133	SJ	25.3	32.6	24.2	27.4
30/05/2020	Pre-lockdown	2b	22	14				98		145	SJ	32.3	42.1	32.5	35.6
04/05/2020	Pre-lockdown	2a	23	1	180					180	MJ	64.3	84.4	69.3	72.7
04/05/2020	Pre-lockdown	2a	23	2	174					174	MJ	57.5	75.5	61.6	64.8
04/05/2020	Pre-lockdown	2a	23	3	166					166	MJ	49.3	64.7	52.3	55.4
04/05/2020	Pre-lockdown	2a	23	4	192					192	MJ	80.0	104.7	86.8	90.5
04/05/2020	Pre-lockdown	2a	23	5	159					159	MJ	43.0	56.3	45.0	48.1
04/05/2020	Pre-lockdown	2a	23	6	164					164	MJ	47.4	62.2	50.1	53.2
04/05/2020	Pre-lockdown	2a	23	7	175					175	MJ	58.6	76.9	62.8	66.1
04/05/2020	Pre-lockdown	2a	23	8	122	58		83		122	SJ	20.1	25.6	17.9	21.2
04/05/2020	Pre-lockdown	2a	23	9	116	51		77		116	SJ	17.8	22.3	15.0	18.4
04/05/2020	Pre-lockdown	2a	23	10	213	110	19	157		213	AD	114.5	149.0	170.2	144.6
04/05/2020	Pre-lockdown	2a	23	11	213	115	6	166		213	AD	114.5	149.0	145.7	136.4
04/05/2020	Pre-lockdown	2a	23	12	207		15			207	AD	103.6	135.1	153.2	130.6
04/05/2020	Pre-lockdown	2a	23	13	173		4			173	AD	56.4	74.0	80.8	70.4
04/05/2020	Pre-lockdown	2a	23	14	175		5			175	AD	58.6	76.9	85.7	73.7
04/05/2020	Pre-lockdown	2a	23	15	190		6			190	AD	77.2	101.1	108.6	95.6
04/05/2020	Pre-lockdown	2a	23	16	176					176	MJ	59.7	78.3	64.1	67.4
04/05/2020	Pre-lockdown	2a	23	17	175		2			175	SA	58.6	76.9	75.8	70.4
04/05/2020	Pre-lockdown	2a	23	18	192					192	MJ	80.0	104.7	86.8	90.5
04/05/2020	Pre-lockdown	2a	23	19	172					172	MJ	55.3	72.6	59.2	62.4
04/05/2020	Pre-lockdown	2a	23	20	167					167	MJ	50.2	66.0	53.4	56.5
04/05/2020	Pre-lockdown	2a	23	21	169					169	MJ	52.2	68.6	55.6	58.8
04/05/2020	Pre-lockdown	2a	23	22	192		2			192	SA	80.0	104.7	96.2	93.6
04/05/2020	Pre-lockdown	2a	23	23	220	113	5	163		220	AD	128.3	166.5	154.4	149.7
04/05/2020	Pre-lockdown	2a	23	24	209		4			209	AD	107.2	139.6	131.3	126.0
04/05/2020	Pre-lockdown	2a	23	25	208		4			208	AD	105.4	137.3	129.7	124.2
14/04/2020	Pre-lockdown	3	1a	1	180	89				180	MJ	64.3	84.4	69.3	72.7
14/04/2020	Pre-lockdown	3	1a	2		56				122	SJ	20.1	25.6	17.9	21.2
14/04/2020	Pre-lockdown	3	1a	3		84				167	MJ	49.9	65.6	53.0	56.2
14/04/2020	Pre-lockdown	3	1a	4		84				167	MJ	49.9	65.6	53.0	56.2
14/04/2020	Pre-lockdown	3	1a	5		81				162	MJ	45.5	59.7	47.9	51.0
14/04/2020	Pre-lockdown	3	1a	6		71				146	SJ	33.0	43.1	33.4	36.5
14/04/2020	Pre-lockdown	3	1a	7	152	74				152	MJ	37.3	48.9	38.5	41.5
14/04/2020	Pre-lockdown	3	1a	8		75				152	MJ	37.6	49.2	38.7	41.8
14/04/2020	Pre-lockdown	3	1a	9		96				186	MJ	71.6	93.8	77.5	80.9
14/04/2020	Pre-lockdown	3	1a	10		72				148	SJ	34.1	44.5	34.7	37.8
14/04/2020	Pre-lockdown	3	1a	11	157	80				157	MJ	41.3	54.1	43.0	46.1
14/04/2020	Pre-lockdown	3	1a	12	146	81				146	SJ	33.0	43.1	33.4	36.5
14/04/2020	Pre-lockdown	3	1a	13		67				140	SJ	28.9	37.6	28.6	31.7
14/04/2020	Pre-lockdown	3	1a	14		63				133	SJ	25.4	32.7	24.3	27.4
14/04/2020	Pre-lockdown	3	1a	15		88				173	MJ	56.4	74.1	60.4	63.7
14/04/2020	Pre-lockdown	3	1a	16		80				160	MJ	44.1	57.8	46.3	49.4
14/04/2020	Pre-lockdown	3	1a	17		73				149	SJ	35.2	46.0	36.0	39.1
14/04/2020	Pre-lockdown	3	1a	18	135	69				135	SJ	26.3	34.1	25.4	28.6
14/04/2020	Pre-lockdown	3	1a	19		76				154	MJ	38.8	50.8	40.2	43.3
14/04/2020	Pre-lockdown	3	1a	20		82				163	MJ	46.9	61.6	49.6	52.7
14/04/2020	Pre-lockdown	3	1a	21		83				165	MJ	48.4	63.6	51.3	54.4
14/04/2020	Pre-lockdown	3	1a	22		68				141	SJ	29.9	38.9	29.7	32.8
14/04/2020	Pre-lockdown	3	1a	23		64				135	SJ	26.2	33.9	25.3	28.5
14/04/2020	Pre-lockdown	3	1a	24		89				175	MJ	58.2	76.4	62.4	65.7
14/04/2020	Pre-lockdown	3	1a	25		65				136	SJ	27.1	35.1	26.3	29.5
14/04/2020	Pre-lockdown	3	1a	26		67				140	SJ	28.9	37.6	28.6	31.7
14/04/2020	Pre-lockdown	3	1a	27		73				149	SJ	35.2	46.0	36.0	39.1
14/04/2020	Pre-lockdown	3	1a	28		63				133	SJ	25.4	32.7	24.3	27.4
14/04/2020	Pre-lockdown	3	1a	29		67				140	SJ	28.9	37.6	28.6	31.7
14/04/2020	Pre-lockdown	3	1a	30		93				181	MJ	65.5	86.0	70.7	74.1
14/04/2020	Pre-lockdown	3	1a	31	173	87				173	MJ	56.4	74.0	60.4	63.6
14/04/2020	Pre-lockdown	3	1b	1	187	104				187	MJ	73.1	95.8	79.2	82.7
14/04/2020	Pre-lockdown	3	1b	2	176	101				176	MJ	59.7	78.3	64.1	67.4
14/04/2020	Pre-lockdown	3	1b	3		60				128	SJ	23.0	29.5	21.3	24.6
14/04/2020	Pre-lockdown	3	1b	4	159	80				159	MJ	43.0	56.3	45.0	48.1
14/04/2020	Pre-lockdown	3	1b	5	168	87				168	MJ	51.2	67.3	54.5	57.7
14/04/2020	Pre-lockdown	3	1b	6		87				171	MJ	54.8	71.9	58.5	61.7
14/04/2020	Pre-lockdown	3	1b	7	175	91				175	MJ	58.6	76.9	62.8	66.1
14/04/2020	Pre-lockdown	3	1b	10	178	95				178	MJ	61.9	81.3	66.7	70.0
14/04/2020	Pre-lockdown	3	1b	11	156	84				156	MJ	40.5	53.0	42.1	45.2
14/04/2020	Pre-lockdown	3	1b	12	155	80				155	MJ	39.7	52.0	41.2	44.3
14/04/2020	Pre-lockdown	3	1b	13	158	84				158	MJ	42.1	55.2	44.0	47.1
14/04/2020	Pre-lockdown	3	1b	14	151	75				151	MJ	36.6	47.9	37.6	40.7
14/04/2020	Pre-lockdown	3	1b	15	146	73				146	SJ	33.0	43.1	33.4	36.5
14/04/2020	Pre-lockdown	3	1b	16		70				144	SJ	31.9	41.6	32.1	35.2
14/04/2020	Pre-lockdown	3	1b	17		77				156	MJ	40.1	52.5	41.6	44.7
14/04/2020	Pre-lockdown	3	1b	18		73				149	SJ	35.2	46.0	36.0	39.1
14/04/2020	Pre-lockdown	3	1b	19		67				140	SJ	28.9	37.6	28.6	31.7
14/04/2020	Pre-lockdown	3	1b	20		68				141	SJ	29.9	38.9	29.7	32.8
14/04/2020	Pre-lockdown	3	1b	21		72				148	SJ	34.1	44.5	34.7	37.8
14/04/2020	Pre-lockdown	3	1b	22		64				135	SJ	26.2	33.9	25.3	28.5
14/04/2020	Pre-lockdown	3	1b	23		60				128	SJ	23.0	29.5	21.3	24.6
14/04/2020	Pre-lockdown	3	1b	24		73				149	SJ	35.2	46.0	36.0	39.1
14/04/2020	Pre-lockdown	3	1b	25		64				135	SJ	26.2	33.9	25.3	28.5
14/04/2020	Pre-lockdown	3	1b	26		57				124	SJ	20.8	26.5	18.7	22.0
14/04/2020	Pre-lockdown	3	1b	27								0.0	0.0	0.0	0.0
14/04/2020	Pre-lockdown	3	1b	28								0.0	0.0	0.0	0.0
14/04/2020	Pre-lockdown	3	1b	29								0.0	0.0	0.0	0.0
14/04/2020	Pre-lockdown	3	1b	30								0.0	0.0	0.0	0.0
14/04/2020	Pre-lockdown	3	1b	31								0.0	0.0	0.0	0.0
14/04/2020	Pre-lockdown	3	1b	32								0.0	0.0	0.0	0.0
16/04/2020	Week 1	2	3	1		75				152	MJ	37.6	49.2	38.7	41.8
16/04/2020	Week 1	2	3	2	140	74				140	SJ	29.2	38.0	28.9	32.0
16/04/2020	Week 1	2	3	3		70				144	SJ	31.9	41.6	32.1	35.2
16/04/2020	Week 1	2	3	4		70				144	SJ	31.9	41.6	32.1	35.2
16/04/2020	Week 1	2	3	5		74				151	MJ	36.4	47.6	37.3	40.4
16/04/2020	Week 1	2	3	6	153	82				153	MJ	38.1	49.9	39.3	42.4
16/04/2020	Week 1	2	3	7	170	86				170	MJ	53.2	69.9	56.8	60.0
16/04/2020	Week 1	2	3	8	156	78				156	MJ	40.5	53.0	42.1	45.2
16/04/2020	Week 1	2	3	9		86				170	MJ	53.1	69.7	56.6	59.8
16/04/2020	Week 1	2	3	10		91				178	MJ	61.8	81.1	66.5	69.8
16/04/2020	Week 1	2	3	11			14	162	72	209	AD	106.9	139.2	155.2	133.8
16/04/2020	Week 1	2	3	12		85				168	MJ	51.5	67.6	54.8	58.0
16/04/2020	Week 1	2	3	13	168	81				168	MJ	51.2	67.3	54.5	57.7
16/04/2020	Week 1	2	3	14	170	85				170	MJ	53.2	69.9	56.8	60.0
16/04/2020	Week 1	2	3	15	183	98				183	MJ	68.0	89.2	73.4	76.8
16/04/2020	Week 1	2	3	16	168	86	2	136	52	168	SA	51.2	67.3	68.2	62.2
16/04/2020	Week 1	2	3	17	170	86				170	MJ	53.2	69.9	56.8	60.0
16/04/2020	Week 1	2	3	18	165	87				165	MJ	48.3	63.5	51.2	54.3
16/04/2020	Week 1	2	3	19	156	72				156	MJ	40.5	53.0	42.1	45.2
16/04/2020	Week 1	2	3	20		78				157	MJ	41.4	54.2	43.1	46.2
16/04/2020	Week 1	2	3	21	168	83				168	MJ	51.2	67.3	54.5	57.7
16/04/2020	Week 1	2	3	22		72				148	SJ	34.1	44.5	34.7	37.8
16/04/2020	Week 1	2	3	23		80				160	MJ	44.1	57.8	46.3	49.4
16/04/2020	Week 1	2	3	24		76				154	MJ	38.8	50.8	40.2	43.3
16/04/2020	Week 1	2	3	25		64				135	SJ	26.2	33.9	25.3	28.5
16/04/2020	Week 1	2	3	26		68				141	SJ	29.9	38.9	29.7	32.8
16/04/2020	Week 1	2	3	27		59				127	SJ	22.2	28.4	20.4	23.7
16/04/2020	Week 1	2	3	28		62				132	SJ	24.5	31.6	23.3	26.5
16/04/2020	Week 1	2	3	29								0.0	0.0	0.0	0.0
20/04/2020	Week 1	2a	9	1	192	100	8	142	70	192	AD	80.0	104.7	116.0	100.2
20/04/2020	Week 1	2a	9	2	198	97	20	138	70	198	AD	88.9	116.2	142.0	115.7
20/04/2020	Week 1	2a	9	3	185	90		129		185	MJ	70.5	92.4	76.3	79.7
20/04/2020	Week 1	2a	9	4	178	82	4	127	70	178	AD	61.9	81.3	86.9	76.7
20/04/2020	Week 1	2a	9	5	198	100		145		198	MJ	88.9	116.2	96.6	100.6
20/04/2020	Week 1	2a	9	6	181	94		124		181	MJ	65.5	86.0	70.7	74.0
20/04/2020	Week 1	2a	9	7	184	90		124		184	MJ	69.2	90.8	74.8	78.3
20/04/2020	Week 1	2a	9	8	174	96		111		174	MJ	57.5	75.5	61.6	64.8
20/04/2020	Week 1	2a	9	9	165	84		115		165	MJ	48.3	63.5	51.2	54.3
20/04/2020	Week 1	2a	9	10	168	82		110		168	MJ	51.2	67.3	54.5	57.7
20/04/2020	Week 1	2a	9	11	174	85		118		174	MJ	57.5	75.5	61.6	64.8
20/04/2020	Week 1	2a	9	12	175	87		120		175	MJ	58.6	76.9	62.8	66.1
20/04/2020	Week 1	2a	9	13	161	87		120		161	MJ	44.7	58.6	47.0	50.1
20/04/2020	Week 1	2a	9	14	155	75		103		155	MJ	39.7	52.0	41.2	44.3
20/04/2020	Week 1	2a	9	15	151	75		98		151	MJ	36.6	47.9	37.6	40.7
20/04/2020	Week 1	2a	9	16	164	80		110		164	MJ	47.4	62.2	50.1	53.2
20/04/2020	Week 1	2a	9	17	160	78		107		160	MJ	43.8	57.5	46.0	49.1
20/04/2020	Week 1	2a	9	18	165	85		106		165	MJ	48.3	63.5	51.2	54.3
20/04/2020	Week 1	2a	9	19	151	80		104		151	MJ	36.6	47.9	37.6	40.7
20/04/2020	Week 1	2a	9	20	153	78		105		153	MJ	38.1	49.9	39.3	42.4
20/04/2020	Week 1	2a	9	21	151	74		103		151	MJ	36.6	47.9	37.6	40.7
20/04/2020	Week 1	2a	9	22	147	74		100		147	SJ	33.7	44.0	34.2	37.3
20/04/2020	Week 1	2a	9	23	139	70		98		139	SJ	28.6	37.2	28.2	31.3
20/04/2020	Week 1	2a	9	24	131	66		89		131	SJ	24.2	31.2	22.9	26.1
20/04/2020	Week 1	2a	9	25	125	62		87		125	SJ	21.4	27.3	19.4	22.7
20/04/2020	Week 1	2a	9	26	132	63		89		132	SJ	24.7	31.9	23.5	26.7
20/04/2020	Week 1	2a	9	27	128	60		85		128	SJ	22.8	29.2	21.1	24.4
20/04/2020	Week 1	2a	9	28	120	59		79		120	SJ	19.3	24.4	16.9	20.2
20/04/2020	Week 1	2a	9	29	119	56		79		119	SJ	18.9	23.9	16.4	19.7
20/04/2020	Week 1	2a	9	30	122	56		80		122	SJ	20.1	25.6	17.9	21.2
20/04/2020	Week 1	2a	9	31	119	56		83		119	SJ	18.9	23.9	16.4	19.7
20/04/2020	Week 1	2a	9	32	126	58		85		126	SJ	21.8	27.9	20.0	23.3
20/04/2020	Week 1	2a	9	33	178	91	4	129	55	178	AD	61.9	81.3	86.9	76.7
20/04/2020	Week 1	2a	9	34	153	79	4	122	47	153	AD	38.1	49.9	58.9	49.0
20/04/2020	Week 1	2a	9	35	169	81		120		169	MJ	52.2	68.6	55.6	58.8
20/04/2020	Week 1	2a	9	36	172	83		118		172	MJ	55.3	72.6	59.2	62.4
20/04/2020	Week 1	2a	9	37	191	90		135		191	MJ	78.5	102.9	85.2	88.9
20/04/2020	Week 1	2a	9	38	153	80		110		153	MJ	38.1	49.9	39.3	42.4
20/04/2020	Week 1	2a	9	39	169	86		116		169	MJ	52.2	68.6	55.6	58.8
20/04/2020	Week 1	2a	9	40	187	92		124		187	MJ	73.1	95.8	79.2	82.7
20/04/2020	Week 1	2a	9	41	182	83		123		182	MJ	66.7	87.5	72.0	75.4
20/04/2020	Week 1	2a	9	42	162	77		108		162	MJ	45.6	59.8	48.0	51.1
20/04/2020	Week 1	2a	9	43	173	94		117		173	MJ	56.4	74.0	60.4	63.6
20/04/2020	Week 1	2a	9	44	164	78		111		164	MJ	47.4	62.2	50.1	53.2
20/04/2020	Week 1	2a	9	45	165	83		108		165	MJ	48.3	63.5	51.2	54.3
20/04/2020	Week 1	2a	9	46	166	79		106		166	MJ	49.3	64.7	52.3	55.4
20/04/2020	Week 1	2a	9	47	167	79		110		167	MJ	50.2	66.0	53.4	56.5
20/04/2020	Week 1	2a	9	48	158	79		110		158	MJ	42.1	55.2	44.0	47.1
20/04/2020	Week 1	2a	9	49	151	76		107		151	MJ	36.6	47.9	37.6	40.7
20/04/2020	Week 1	2a	9	50	156	78		107		156	MJ	40.5	53.0	42.1	45.2
20/04/2020	Week 1	2a	9	51	156	79		108		156	MJ	40.5	53.0	42.1	45.2
20/04/2020	Week 1	2a	9	52	167	75		110		167	MJ	50.2	66.0	53.4	56.5
20/04/2020	Week 1	2a	9	53	156	76		105		156	MJ	40.5	53.0	42.1	45.2
20/04/2020	Week 1	2a	9	54	163	79		110		163	MJ	46.5	61.0	49.1	52.2
20/04/2020	Week 1	2a	9	55	166	80		115		166	MJ	49.3	64.7	52.3	55.4
20/04/2020	Week 1	2a	9	56	169					169	MJ	52.2	68.6	55.6	58.8
20/04/2020	Week 1	2a	9	57	147	67		95		147	SJ	33.7	44.0	34.2	37.3
20/04/2020	Week 1	2a	9	58	143	76		100		143	SJ	31.1	40.5	31.1	34.2
20/04/2020	Week 1	2a	9	59	143	76		99		143	SJ	31.1	40.5	31.1	34.2
20/04/2020	Week 1	2a	9	60	144	74		105		144	SJ	31.7	41.3	31.8	35.0
20/04/2020	Week 1	2a	9	61	149	72		100		149	SJ	35.1	45.9	35.9	39.0
20/04/2020	Week 1	2a	9	62	152	78		100		152	MJ	37.3	48.9	38.5	41.5
20/04/2020	Week 1	2a	9	63	143	75		96		143	SJ	31.1	40.5	31.1	34.2
20/04/2020	Week 1	2a	9	64	140	70		100		140	SJ	29.2	38.0	28.9	32.0
20/04/2020	Week 1	2a	9	65	148	71		103		148	SJ	34.4	45.0	35.0	38.1
20/04/2020	Week 1	2a	9	66	148	72		103		148	SJ	34.4	45.0	35.0	38.1
20/04/2020	Week 1	2a	9	67	142	68		97		142	SJ	30.4	39.6	30.3	33.5
20/04/2020	Week 1	2a	9	68	134	66		92		134	SJ	25.8	33.3	24.8	28.0
20/04/2020	Week 1	2a	9	69	122	58		85		122	SJ	20.1	25.6	17.9	21.2
20/04/2020	Week 1	2a	9	70	217	104	5	156	67	217	AD	122.2	158.8	149.1	143.4
20/04/2020	Week 1	2a	9	71	177	86	12	140	67	177	AD	60.8	79.8	99.4	80.0
20/04/2020	Week 1	2a	9	72	184	92	4	139	62	184	AD	69.2	90.8	94.7	84.9
20/04/2020	Week 1	2a	9	73	202	103		145		202	LJ	95.2	124.3	103.6	107.7
20/04/2020	Week 1	2a	9	74	184	95		125		184	MJ	69.2	90.8	74.8	78.3
20/04/2020	Week 1	2a	9	75	188	94		130		188	MJ	74.4	97.5	80.7	84.2
20/04/2020	Week 1	2a	9	76	180	91		122		180	MJ	64.3	84.4	69.3	72.7
20/04/2020	Week 1	2a	9	77	180	90		120		180	MJ	64.3	84.4	69.3	72.7
20/04/2020	Week 1	2a	9	78	180					180	MJ	64.3	84.4	69.3	72.7
20/04/2020	Week 1	2a	9	79	179	91		121		179	MJ	63.1	82.8	68.0	71.3
20/04/2020	Week 1	2a	9	80	129	62		87		129	SJ	23.3	29.9	21.7	24.9
20/04/2020	Week 1	2a	9	81	118	59		85		118	SJ	18.5	23.4	15.9	19.3
20/04/2020	Week 1	2a	9	82	167	88		119		167	MJ	50.2	66.0	53.4	56.5
20/04/2020	Week 1	2a	9	83	175	85		120		175	MJ	58.6	76.9	62.8	66.1
20/04/2020	Week 1	2a	9	84	175	83		117		175	MJ	58.6	76.9	62.8	66.1
20/04/2020	Week 1	2a	9	85	162	79				162	MJ	45.6	59.8	48.0	51.1
20/04/2020	Week 1	2a	9	86	169	78		113		169	MJ	52.2	68.6	55.6	58.8
20/04/2020	Week 1	2a	9	87	150	73		95		150	MJ	35.9	46.9	36.7	39.8
20/04/2020	Week 1	2a	9	88	139	66		94		139	SJ	28.6	37.2	28.2	31.3
20/04/2020	Week 1	2a	9	89	162	80		111		162	MJ	45.6	59.8	48.0	51.1
20/04/2020	Week 1	2a	9	90	152	81		109		152	MJ	37.3	48.9	38.5	41.5
20/04/2020	Week 1	2a	9	91	161	81		106		161	MJ	44.7	58.6	47.0	50.1
20/04/2020	Week 1	2a	9	92	171	85		116		171	MJ	54.3	71.3	58.0	61.2
20/04/2020	Week 1	2a	9	93	160	73		104		160	MJ	43.8	57.5	46.0	49.1
20/04/2020	Week 1	2a	9	94	160	76		107		160	MJ	43.8	57.5	46.0	49.1
20/04/2020	Week 1	2a	9	95	161	82		113		161	MJ	44.7	58.6	47.0	50.1
20/04/2020	Week 1	2a	9	96	163	80		113		163	MJ	46.5	61.0	49.1	52.2
20/04/2020	Week 1	2a	9	97	159	76		110		159	MJ	43.0	56.3	45.0	48.1
20/04/2020	Week 1	2a	9	98	166	84		118		166	MJ	49.3	64.7	52.3	55.4
20/04/2020	Week 1	2a	9	99	160	80		105		160	MJ	43.8	57.5	46.0	49.1
20/04/2020	Week 1	2a	9	100	159	80		107		159	MJ	43.0	56.3	45.0	48.1
20/04/2020	Week 1	2a	9	101	163	84		114		163	MJ	46.5	61.0	49.1	52.2
20/04/2020	Week 1	2a	9	102	158	79		103		158	MJ	42.1	55.2	44.0	47.1
20/04/2020	Week 1	2a	9	103	158	82		109		158	MJ	42.1	55.2	44.0	47.1
20/04/2020	Week 1	2a	9	104	155	81		105		155	MJ	39.7	52.0	41.2	44.3
20/04/2020	Week 1	2a	9	105	163	80		112		163	MJ	46.5	61.0	49.1	52.2
20/04/2020	Week 1	2a	9	106	158	76		104		158	MJ	42.1	55.2	44.0	47.1
20/04/2020	Week 1	2a	9	107	158	76		110		158	MJ	42.1	55.2	44.0	47.1
20/04/2020	Week 1	2a	9	108	153	78		105		153	MJ	38.1	49.9	39.3	42.4
20/04/2020	Week 1	2a	9	109	155	80		107		155	MJ	39.7	52.0	41.2	44.3
20/04/2020	Week 1	2a	9	110	150	73		105		150	MJ	35.9	46.9	36.7	39.8
20/04/2020	Week 1	2a	9	111	166			113		166	MJ	49.3	64.7	52.3	55.4
20/04/2020	Week 1	2a	9	112	159	84		109		159	MJ	43.0	56.3	45.0	48.1
20/04/2020	Week 1	2a	9	113	148	71		98		148	SJ	34.4	45.0	35.0	38.1
20/04/2020	Week 1	2a	9	114	148	71		101		148	SJ	34.4	45.0	35.0	38.1
20/04/2020	Week 1	2a	9	115	157	84		102		157	MJ	41.3	54.1	43.0	46.1
20/04/2020	Week 1	2a	9	116	148	76		98		148	SJ	34.4	45.0	35.0	38.1
20/04/2020	Week 1	2a	9	117	147	77		95		147	SJ	33.7	44.0	34.2	37.3
20/04/2020	Week 1	2a	9	118	145	69		98		145	SJ	32.4	42.2	32.6	35.7
20/04/2020	Week 1	2a	9	119	139	70		93		139	SJ	28.6	37.2	28.2	31.3
20/04/2020	Week 1	2a	9	120	126	63		88		126	SJ	21.8	27.9	20.0	23.3
20/04/2020	Week 1	2a	9	121	143			99		143	SJ	31.1	40.5	31.1	34.2
17/04/2020	Week 1	1	10	1	219	110	5	153	74	219	AD	126.3	163.9	152.6	147.6
17/04/2020	Week 1	1	10	2	207	98		142		207	LJ	103.6	135.1	112.8	117.2
17/04/2020	Week 1	1	10	3	184	90		131		184	MJ	69.2	90.8	74.8	78.3
17/04/2020	Week 1	1	10	4	193	100	5	139	74	193	AD	81.4	106.5	110.3	99.4
17/04/2020	Week 1	1	10	5	175	96		118		175	MJ	58.6	76.9	62.8	66.1
17/04/2020	Week 1	1	10	6		88		116		170	MJ	53.5	70.3	57.1	60.3
17/04/2020	Week 1	1	10	7	177	85		116		177	MJ	60.8	79.8	65.4	68.7
17/04/2020	Week 1	1	10	8	163	83		109		163	MJ	46.5	61.0	49.1	52.2
17/04/2020	Week 1	1	10	9				116		167	MJ	50.7	66.6	53.9	57.1
17/04/2020	Week 1	1	10	10	172	88		120		172	MJ	55.3	72.6	59.2	62.4
17/04/2020	Week 1	1	10	11		79		105		156	MJ	40.7	53.3	42.3	45.4
17/04/2020	Week 1	1	10	12		79		102		154	MJ	39.1	51.3	40.5	43.6
17/04/2020	Week 1	1	10	13		80				160	MJ	44.1	57.8	46.3	49.4
17/04/2020	Week 1	1	10	14		76				154	MJ	38.8	50.8	40.2	43.3
17/04/2020	Week 1	1	10	15		68				141	SJ	29.9	38.9	29.7	32.8
17/04/2020	Week 1	1	10	16		69		99		144	SJ	32.0	41.7	32.2	35.3
17/04/2020	Week 1	1	10	17	164	79		110		164	MJ	47.4	62.2	50.1	53.2
17/04/2020	Week 1	1	10	18	159	76		102		159	MJ	43.0	56.3	45.0	48.1
17/04/2020	Week 1	1	10	19				105		154	MJ	38.7	50.7	40.0	43.1
17/04/2020	Week 1	1	10	20		76		100		151	MJ	36.3	47.5	37.3	40.4
17/04/2020	Week 1	1	10	21		76		104		153	MJ	38.3	50.1	39.5	42.6
17/04/2020	Week 1	1	10	22	160	84		112		160	MJ	43.8	57.5	46.0	49.1
17/04/2020	Week 1	1	10	23		82		116		165	MJ	48.8	64.0	51.7	54.8
17/04/2020	Week 1	1	10	24				101		149	SJ	34.9	45.6	35.6	38.7
17/04/2020	Week 1	1	10	25		70		93		141	SJ	30.0	39.1	29.8	33.0
17/04/2020	Week 1	1	10	26		65		100		142	SJ	30.4	39.5	30.2	33.4
17/04/2020	Week 1	1	10	27		68		100		144	SJ	31.9	41.6	32.1	35.2
17/04/2020	Week 1	1	10	28				94		140	SJ	29.0	37.7	28.6	31.7
17/04/2020	Week 1	1	10	29		64		98		140	SJ	29.1	37.8	28.7	31.9
17/04/2020	Week 1	1	10	30		67		93		139	SJ	28.6	37.1	28.1	31.3
17/04/2020	Week 1	1	10	31		62		95		136	SJ	27.0	35.0	26.3	29.4
17/04/2020	Week 1	1	10	32		60				128	SJ	23.0	29.5	21.3	24.6
17/04/2020	Week 1	1	10	33				98		145	SJ	32.3	42.1	32.5	35.6
17/04/2020	Week 1	1	10	34				86		129	SJ	23.3	29.9	21.7	25.0
17/04/2020	Week 1	1	10	35				86		129	SJ	23.3	29.9	21.7	25.0
17/04/2020	Week 1	1	10	36				97		144	SJ	31.4	40.9	31.5	34.6
17/04/2020	Week 1	1	10	37		58		84		126	SJ	21.7	27.8	19.9	23.1
17/04/2020	Week 1	1	10	38				87		130	SJ	23.9	30.8	22.5	25.7
17/04/2020	Week 1	1	10	39				88		132	SJ	24.6	31.7	23.3	26.5
17/04/2020	Week 1	1	10	40		55		82		122	SJ	20.1	25.6	17.9	21.2
17/04/2020	Week 1	1	10	41		64		85		131	SJ	24.4	31.4	23.0	26.3
17/04/2020	Week 1	1	10	42				84		126	SJ	22.0	28.2	20.2	23.5
17/04/2020	Week 1	1	10	43		56		83		124	SJ	20.8	26.4	18.7	21.9
17/04/2020	Week 1	1	10	44				97		144	SJ	31.4	40.9	31.5	34.6
17/04/2020	Week 1	1	10	45				97		144	SJ	31.4	40.9	31.5	34.6
17/04/2020	Week 1	1	10	46		54		86		124	SJ	20.9	26.7	18.9	22.2
17/04/2020	Week 1	1	10	47		54		80		120	SJ	19.3	24.4	16.8	20.1
17/04/2020	Week 1	1	10	48		60		85		128	SJ	22.8	29.2	21.2	24.4
17/04/2020	Week 1	1	10	49				90		134	SJ	26.0	33.6	25.0	28.2
17/04/2020	Week 1	1	10	50		61				130	SJ	23.7	30.5	22.3	25.5
17/04/2020	Week 1	1	10	51		49				111	SJ	16.0	19.9	12.8	16.2
17/04/2020	Week 1	1	10	52		49		75		112	SJ	16.6	20.6	13.5	16.9
17/04/2020	Week 1	1	10	53				79		120	SJ	19.1	24.2	16.7	20.0
17/04/2020	Week 1	1	10	54				79		120	SJ	19.1	24.2	16.7	20.0
20/04/2020	Week 2	2b	12	1	192	98		138		192	MJ	80.0	104.7	86.8	90.5
20/04/2020	Week 2	2b	12	2	185	93		132		185	MJ	70.5	92.4	76.3	79.7
20/04/2020	Week 2	2b	12	3	178	92		125		178	MJ	61.9	81.3	66.7	70.0
20/04/2020	Week 2	2b	12	4	191	103	7	154	74	191	AD	78.5	102.9	112.4	97.9
20/04/2020	Week 2	2b	12	5	171	91		129		171	MJ	54.3	71.3	58.0	61.2
20/04/2020	Week 2	2b	12	6	172	83		114		172	MJ	55.3	72.6	59.2	62.4
20/04/2020	Week 2	2b	12	7	148	73	8	115	56	148	AD	34.4	45.0	59.4	46.3
20/04/2020	Week 2	2b	12	8	204	108	5	150	77	204	AD	98.5	128.5	127.2	118.1
20/04/2020	Week 2	2b	12	9	176	85	6	140	64	176	AD	59.7	78.3	89.2	75.7
20/04/2020	Week 2	2b	12	10	165	87	7	122	66	165	AD	48.3	63.5	77.1	63.0
20/04/2020	Week 2	2b	12	11	169	90		115		169	MJ	52.2	68.6	55.6	58.8
20/04/2020	Week 2	2b	12	12	164	87		118		164	MJ	47.4	62.2	50.1	53.2
20/04/2020	Week 2	2b	12	13	174	96		121		174	MJ	57.5	75.5	61.6	64.8
20/04/2020	Week 2	2b	12	14	163	86		112		163	MJ	46.5	61.0	49.1	52.2
20/04/2020	Week 2	2b	12	15	193	97	7	150	66	193	AD	81.4	106.5	115.4	101.1
20/04/2020	Week 2	2b	12	16	175	87		120		175	MJ	58.6	76.9	62.8	66.1
20/04/2020	Week 2	2b	12	17	176	90		126		176	MJ	59.7	78.3	64.1	67.4
20/04/2020	Week 2	2b	12	18	172	85		123		172	MJ	55.3	72.6	59.2	62.4
20/04/2020	Week 2	2b	12	19	170	87		117		170	MJ	53.2	69.9	56.8	60.0
20/04/2020	Week 2	2b	12	20	156	84	3	120	47	156	SA	40.5	53.0	59.6	51.0
20/04/2020	Week 2	2b	12	21	161	87		105		161	MJ	44.7	58.6	47.0	50.1
20/04/2020	Week 2	2b	12	22	180	98	5	133	54	180	AD	64.3	84.4	92.2	80.3
20/04/2020	Week 2	2b	12	23	200	106	6	149	70	200	AD	92.0	120.2	123.9	112.0
20/04/2020	Week 2	2b	12	24	247	123	17	191	94	247	AD	193.7	248.6	245.3	229.2
20/04/2020	Week 2	2b	12	25	213	107	7	151	73	213	AD	114.5	149.0	148.7	137.4
20/04/2020	Week 2	2b	12	26	170	86		120		170	MJ	53.2	69.9	56.8	60.0
20/04/2020	Week 2	2b	12	27	158	82	5	118	62	158	AD	42.1	55.2	65.9	54.4
20/04/2020	Week 2	2b	12	28	164	82	2	117	41	164	SA	47.4	62.2	64.1	57.9
20/04/2020	Week 2	2b	12	29	175	85		121		175	MJ	58.6	76.9	62.8	66.1
20/04/2020	Week 2	2b	12	30	166	86		122		166	MJ	49.3	64.7	52.3	55.4
20/04/2020	Week 2	2b	12	31	164	88		122		164	MJ	47.4	62.2	50.1	53.2
20/04/2020	Week 2	2b	12	32	165	86		119		165	MJ	48.3	63.5	51.2	54.3
20/04/2020	Week 2	2b	12	33	165	82		110		165	MJ	48.3	63.5	51.2	54.3
20/04/2020	Week 2	2b	12	34	159	75		106		159	MJ	43.0	56.3	45.0	48.1
20/04/2020	Week 2	2b	12	35	170	92		116		170	MJ	53.2	69.9	56.8	60.0
20/04/2020	Week 2	2b	12	36	162	80		108		162	MJ	45.6	59.8	48.0	51.1
20/04/2020	Week 2	2b	12	37	154	69		97		154	MJ	38.9	50.9	40.2	43.3
20/04/2020	Week 2	2b	12	38	144	74		96		144	SJ	31.7	41.3	31.8	35.0
20/04/2020	Week 2	2b	12	39	178	95	7	127	64	178	AD	61.9	81.3	93.7	79.0
20/04/2020	Week 2	2b	12	40	155	76	5	109	58	155	AD	39.7	52.0	62.8	51.5
20/04/2020	Week 2	2b	12	41	151	81	3	110	42	151	SA	36.6	47.9	54.8	46.4
20/04/2020	Week 2	2b	12	42	175	82	2	125	40	175	SA	58.6	76.9	75.8	70.4
20/04/2020	Week 2	2b	12	43	186	90		132		186	MJ	71.8	94.1	77.7	81.2
20/04/2020	Week 2	2b	12	44	149	79	2	107	40	149	SA	35.1	45.9	50.1	43.7
20/04/2020	Week 2	2b	12	45	170	80		113		170	MJ	53.2	69.9	56.8	60.0
20/04/2020	Week 2	2b	12	46	166	87		120		166	MJ	49.3	64.7	52.3	55.4
20/04/2020	Week 2	2b	12	47	182	94		127		182	MJ	66.7	87.5	72.0	75.4
20/04/2020	Week 2	2b	12	48	177	87		126		177	MJ	60.8	79.8	65.4	68.7
20/04/2020	Week 2	2b	12	49	175	91		128		175	MJ	58.6	76.9	62.8	66.1
20/04/2020	Week 2	2b	12	50	175	90		127		175	MJ	58.6	76.9	62.8	66.1
20/04/2020	Week 2	2b	12	51	171	92		125		171	MJ	54.3	71.3	58.0	61.2
20/04/2020	Week 2	2b	12	52	178	87		120		178	MJ	61.9	81.3	66.7	70.0
20/04/2020	Week 2	2b	12	53	163	91		114		163	MJ	46.5	61.0	49.1	52.2
20/04/2020	Week 2	2b	12	54	179	90		132		179	MJ	63.1	82.8	68.0	71.3
20/04/2020	Week 2	2b	12	55	170	89		113		170	MJ	53.2	69.9	56.8	60.0
20/04/2020	Week 2	2b	12	56	180	92		123		180	MJ	64.3	84.4	69.3	72.7
20/04/2020	Week 2	2b	12	57	169	87		112		169	MJ	52.2	68.6	55.6	58.8
20/04/2020	Week 2	2b	12	58	166	89		120		166	MJ	49.3	64.7	52.3	55.4
20/04/2020	Week 2	2b	12	59	162	84		109		162	MJ	45.6	59.8	48.0	51.1
20/04/2020	Week 2	2b	12	60	164	90	6	120	47	164	AD	47.4	62.2	74.4	61.3
20/04/2020	Week 2	2b	12	61	152	73	5	113	57	152	AD	37.3	48.9	59.7	48.6
20/04/2020	Week 2	2b	12	62	183	93		126		183	MJ	68.0	89.2	73.4	76.8
20/04/2020	Week 2	2b	12	63	154	82		110		154	MJ	38.9	50.9	40.2	43.3
20/04/2020	Week 2	2b	12	64	168	88		113		168	MJ	51.2	67.3	54.5	57.7
20/04/2020	Week 2	2b	12	65	168	84		108		168	MJ	51.2	67.3	54.5	57.7
20/04/2020	Week 2	2b	12	66	174	88		114		174	MJ	57.5	75.5	61.6	64.8
20/04/2020	Week 2	2b	12	67	168	86		116		168	MJ	51.2	67.3	54.5	57.7
20/04/2020	Week 2	2b	12	68	164	80		115		164	MJ	47.4	62.2	50.1	53.2
20/04/2020	Week 2	2b	12	69	152	76		104		152	MJ	37.3	48.9	38.5	41.5
20/04/2020	Week 2	2b	12	70	162	77		106		162	MJ	45.6	59.8	48.0	51.1
20/04/2020	Week 2	2b	12	71	156	81		106		156	MJ	40.5	53.0	42.1	45.2
20/04/2020	Week 2	2b	12	72	163	90		112		163	MJ	46.5	61.0	49.1	52.2
20/04/2020	Week 2	2b	12	73	160	88		113		160	MJ	43.8	57.5	46.0	49.1
20/04/2020	Week 2	2b	12	74	154	83		107		154	MJ	38.9	50.9	40.2	43.3
20/04/2020	Week 2	2b	12	75	173					173	MJ	56.4	74.0	60.4	63.6
20/04/2020	Week 2	2b	12	76	155	75		106		155	MJ	39.7	52.0	41.2	44.3
20/04/2020	Week 2	2b	12	77	153	81		105		153	MJ	38.1	49.9	39.3	42.4
20/04/2020	Week 2	2b	12	78	153	80		102		153	MJ	38.1	49.9	39.3	42.4
20/04/2020	Week 2	2b	12	79	141	72		95		141	SJ	29.8	38.8	29.6	32.7
20/04/2020	Week 2	2b	12	80	151	83		104		151	MJ	36.6	47.9	37.6	40.7
20/04/2020	Week 2	2b	12	81	151	78		100		151	MJ	36.6	47.9	37.6	40.7
20/04/2020	Week 2	2b	12	82	181	87		130		181	MJ	65.5	86.0	70.7	74.0
20/04/2020	Week 2	2b	12	83	187	101		130		187	MJ	73.1	95.8	79.2	82.7
20/04/2020	Week 2	2b	12	84	161	83		115		161	MJ	44.7	58.6	47.0	50.1
20/04/2020	Week 2	2b	12	85	182	86		119		182	MJ	66.7	87.5	72.0	75.4
20/04/2020	Week 2	2b	12	86	157	82	4	120	60	157	AD	41.3	54.1	62.9	52.8
20/04/2020	Week 2	2b	12	87	166	87	10	123	60	166	AD	49.3	64.7	82.2	65.4
20/04/2020	Week 2	2b	12	88	170	84		118		170	MJ	53.2	69.9	56.8	60.0
20/04/2020	Week 2	2b	12	89	172	90		125		172	MJ	55.3	72.6	59.2	62.4
20/04/2020	Week 2	2b	12	90	196	96		132		196	MJ	85.8	112.2	93.3	97.1
20/04/2020	Week 2	2b	12	91	170	93		123		170	MJ	53.2	69.9	56.8	60.0
20/04/2020	Week 2	2b	12	92	178	84		118		178	MJ	61.9	81.3	66.7	70.0
20/04/2020	Week 2	2b	12	93	164	86		114		164	MJ	47.4	62.2	50.1	53.2
20/04/2020	Week 2	2b	12	94	175	90		127		175	MJ	58.6	76.9	62.8	66.1
20/04/2020	Week 2	2b	12	95	168	79		116		168	MJ	51.2	67.3	54.5	57.7
20/04/2020	Week 2	2b	12	96	174	84		126		174	MJ	57.5	75.5	61.6	64.8
20/04/2020	Week 2	2b	12	97	172	93		132		172	MJ	55.3	72.6	59.2	62.4
20/04/2020	Week 2	2b	12	98	174	86		113		174	MJ	57.5	75.5	61.6	64.8
20/04/2020	Week 2	2b	12	99	164	84		114		164	MJ	47.4	62.2	50.1	53.2
20/04/2020	Week 2	2b	12	100	156	88		110		156	MJ	40.5	53.0	42.1	45.2
20/04/2020	Week 2	2b	12	101	163	88		120		163	MJ	46.5	61.0	49.1	52.2
20/04/2020	Week 2	2b	12	102	183	91		136		183	MJ	68.0	89.2	73.4	76.8
20/04/2020	Week 2	2b	12	103	160	80		113		160	MJ	43.8	57.5	46.0	49.1
20/04/2020	Week 2	2b	12	104	186			125		186	MJ	71.8	94.1	77.7	81.2
20/04/2020	Week 2	2b	12	105	162	83	3	124	41	162	SA	45.6	59.8	65.6	57.0
20/04/2020	Week 2	2b	12	106	169	79		113		169	MJ	52.2	68.6	55.6	58.8
20/04/2020	Week 2	2b	12	107		81		108		160	MJ	43.6	57.2	45.7	48.8
20/04/2020	Week 2	2b	12	108	166	79		110		166	MJ	49.3	64.7	52.3	55.4
20/04/2020	Week 2	2b	12	109	161	89		121		161	MJ	44.7	58.6	47.0	50.1
20/04/2020	Week 2	2b	12	110	161	82		110		161	MJ	44.7	58.6	47.0	50.1
20/04/2020	Week 2	2b	12	111	162	85		113		162	MJ	45.6	59.8	48.0	51.1
20/04/2020	Week 2	2b	12	112	182	90		122		182	MJ	66.7	87.5	72.0	75.4
20/04/2020	Week 2	2b	12	113	170	80		115		170	MJ	53.2	69.9	56.8	60.0
20/04/2020	Week 2	2b	12	114	167	90		112		167	MJ	50.2	66.0	53.4	56.5
20/04/2020	Week 2	2b	12	115	161	93		115		161	MJ	44.7	58.6	47.0	50.1
20/04/2020	Week 2	2b	12	116	162	84		121		162	MJ	45.6	59.8	48.0	51.1
20/04/2020	Week 2	2b	12	117	158	79		115		158	MJ	42.1	55.2	44.0	47.1
20/04/2020	Week 2	2b	12	118	151	76		98		151	MJ	36.6	47.9	37.6	40.7
20/04/2020	Week 2	2b	12	119	171	85		117		171	MJ	54.3	71.3	58.0	61.2
20/04/2020	Week 2	2b	12	120	161	68		117		161	MJ	44.7	58.6	47.0	50.1
20/04/2020	Week 2	2b	12	121	161	73		118		161	MJ	44.7	58.6	47.0	50.1
20/04/2020	Week 2	2b	12	122	142	75		102		142	SJ	30.4	39.6	30.3	33.5
04/05/2020	Week 2	2b	13	1	204	101	4	153	77	204	AD	98.5	128.5	123.4	116.8
04/05/2020	Week 2	2b	13	2	215	103	10	159	78	215	AD	118.3	153.8	159.8	144.0
04/05/2020	Week 2	2b	13	3	204	95	5	143	77	204	AD	98.5	128.5	127.2	118.1
04/05/2020	Week 2	2b	13	4	173	88	11	137	65	173	AD	56.4	74.0	92.6	74.3
04/05/2020	Week 2	2b	13	5	163	82	5	123	67	163	AD	46.5	61.0	71.4	59.6
04/05/2020	Week 2	2b	13	6	192	98	4	130	66	192	AD	80.0	104.7	105.6	96.7
04/05/2020	Week 2	2b	13	7	173	88	8	120	66	173	AD	56.4	74.0	88.7	73.0
04/05/2020	Week 2	2b	13	8	166	82	10	119	67	166	AD	49.3	64.7	82.2	65.4
04/05/2020	Week 2	2b	13	9	204	101		139		204	LJ	98.5	128.5	107.2	111.4
04/05/2020	Week 2	2b	13	10	202	105		138		202	LJ	95.2	124.3	103.6	107.7
04/05/2020	Week 2	2b	13	11	187	90		124		187	MJ	73.1	95.8	79.2	82.7
04/05/2020	Week 2	2b	13	12	171	83		110		171	MJ	54.3	71.3	58.0	61.2
04/05/2020	Week 2	2b	13	13	158	85		107		158	MJ	42.1	55.2	44.0	47.1
04/05/2020	Week 2	2b	13	14	213	110	10	163	75	213	AD	114.5	149.0	156.1	139.8
04/05/2020	Week 2	2b	13	15	173	92	7	136	67	173	AD	56.4	74.0	87.1	72.5
04/05/2020	Week 2	2b	13	16	199	101	10	153	55	199	AD	90.4	118.2	131.0	113.2
04/05/2020	Week 2	2b	13	17	208	114		151		208	LJ	105.4	137.3	114.8	119.2
04/05/2020	Week 2	2b	13	18	178	93		122		178	MJ	61.9	81.3	66.7	70.0
04/05/2020	Week 2	2b	13	19	162	85		105		162	MJ	45.6	59.8	48.0	51.1
04/05/2020	Week 2	2b	13	20	177	87		118		177	MJ	60.8	79.8	65.4	68.7
04/05/2020	Week 2	2b	13	21	158	80		110		158	MJ	42.1	55.2	44.0	47.1
04/05/2020	Week 2	2b	13	22	170	81		112		170	MJ	53.2	69.9	56.8	60.0
04/05/2020	Week 2	2b	13	23	155	76		104		155	MJ	39.7	52.0	41.2	44.3
04/05/2020	Week 2	2b	13	24	169	83		108		169	MJ	52.2	68.6	55.6	58.8
04/05/2020	Week 2	2b	13	25	204	107	6	156	85	204	AD	98.5	128.5	130.3	119.1
04/05/2020	Week 2	2b	13	26	182	93	4	134	71	182	AD	66.7	87.5	92.0	82.1
04/05/2020	Week 2	2b	13	27	187	95	3	142		187	SA	73.1	95.8	94.9	87.9
04/05/2020	Week 2	2b	13	28	170	85	2	127	57	170	SA	53.2	69.9	70.3	64.5
04/05/2020	Week 2	2b	13	29	159	80		107		159	MJ	43.0	56.3	45.0	48.1
04/05/2020	Week 2	2b	13	30	190	99		130		190	MJ	77.2	101.1	83.7	87.3
04/05/2020	Week 2	2b	13	31	180	101		124		180	MJ	64.3	84.4	69.3	72.7
04/05/2020	Week 2	2b	13	32	183	96		127		183	MJ	68.0	89.2	73.4	76.8
04/05/2020	Week 2	2b	13	33	170	91		122		170	MJ	53.2	69.9	56.8	60.0
04/05/2020	Week 2	2b	13	34	163	75		110		163	MJ	46.5	61.0	49.1	52.2
04/05/2020	Week 2	2b	13	35	160	80		109		160	MJ	43.8	57.5	46.0	49.1
04/05/2020	Week 2	2b	13	36	155	73		99		155	MJ	39.7	52.0	41.2	44.3
27/04/2020	Week 2	1	14	1	182	87		124		182	MJ	66.7	87.5	72.0	75.4
27/04/2020	Week 2	1	14	2	172	83		109		172	MJ	55.3	72.6	59.2	62.4
27/04/2020	Week 2	1	14	3	188	96		119		188	MJ	74.4	97.5	80.7	84.2
27/04/2020	Week 2	1	14	4	162	80		111		162	MJ	45.6	59.8	48.0	51.1
27/04/2020	Week 2	1	14	5	153	78		110		153	MJ	38.1	49.9	39.3	42.4
27/04/2020	Week 2	1	14	6	178	94		132		178	MJ	61.9	81.3	66.7	70.0
27/04/2020	Week 2	1	14	7	182	85		120		182	MJ	66.7	87.5	72.0	75.4
27/04/2020	Week 2	1	14	8	181	92		123		181	MJ	65.5	86.0	70.7	74.0
27/04/2020	Week 2	1	14	9	170	77		117		170	MJ	53.2	69.9	56.8	60.0
27/04/2020	Week 2	1	14	10	180	86		123		180	MJ	64.3	84.4	69.3	72.7
27/04/2020	Week 2	1	14	11	171	87		116		171	MJ	54.3	71.3	58.0	61.2
27/04/2020	Week 2	1	14	12	164	82		101		164	MJ	47.4	62.2	50.1	53.2
27/04/2020	Week 2	1	14	13	160	86		111		160	MJ	43.8	57.5	46.0	49.1
27/04/2020	Week 2	1	14	14	185	97		124		185	MJ	70.5	92.4	76.3	79.7
27/04/2020	Week 2	1	14	15	163	83		116		163	MJ	46.5	61.0	49.1	52.2
27/04/2020	Week 2	1	14	16	183					183	MJ	68.0	89.2	73.4	76.8
27/04/2020	Week 2	1	14	17	167					167	MJ	50.2	66.0	53.4	56.5
27/04/2020	Week 2	1	14	18	180					180	MJ	64.3	84.4	69.3	72.7
27/04/2020	Week 2	1	14	19	203					203	LJ	96.8	126.4	105.4	109.6
27/04/2020	Week 2	1	14	20	158					158	MJ	42.1	55.2	44.0	47.1
27/04/2020	Week 2	1	14	21	165					165	MJ	48.3	63.5	51.2	54.3
27/04/2020	Week 2	1	14	22	157					157	MJ	41.3	54.1	43.0	46.1
27/04/2020	Week 2	1	14	23	140					140	SJ	29.2	38.0	28.9	32.0
27/04/2020	Week 2	1	14	24	169					169	MJ	52.2	68.6	55.6	58.8
27/04/2020	Week 2	1	14	25	180					180	MJ	64.3	84.4	69.3	72.7
27/04/2020	Week 2	1	14	26	156					156	MJ	40.5	53.0	42.1	45.2
27/04/2020	Week 2	1	14	27	176					176	MJ	59.7	78.3	64.1	67.4
27/04/2020	Week 2	1	14	28	168					168	MJ	51.2	67.3	54.5	57.7
27/04/2020	Week 2	1	14	29	177					177	MJ	60.8	79.8	65.4	68.7
27/04/2020	Week 2	1	14	30	176					176	MJ	59.7	78.3	64.1	67.4
27/04/2020	Week 2	1	14	31	162					162	MJ	45.6	59.8	48.0	51.1
27/04/2020	Week 2	1	14	32	144					144	SJ	31.7	41.3	31.8	35.0
27/04/2020	Week 2	1	14	33	163					163	MJ	46.5	61.0	49.1	52.2
27/04/2020	Week 2	1	14	34	160					160	MJ	43.8	57.5	46.0	49.1
27/04/2020	Week 2	1	14	35	185					185	MJ	70.5	92.4	76.3	79.7
27/04/2020	Week 2	1	14	36	173					173	MJ	56.4	74.0	60.4	63.6
27/04/2020	Week 2	1	14	37	156					156	MJ	40.5	53.0	42.1	45.2
27/04/2020	Week 2	1	14	38	194					194	MJ	82.8	108.4	90.0	93.8
27/04/2020	Week 2	1	14	39	180					180	MJ	64.3	84.4	69.3	72.7
27/04/2020	Week 2	1	14	40	167					167	MJ	50.2	66.0	53.4	56.5
27/04/2020	Week 2	1	14	41	156					156	MJ	40.5	53.0	42.1	45.2
27/04/2020	Week 2	1	14	42	169					169	MJ	52.2	68.6	55.6	58.8
27/04/2020	Week 2	1	14	43	210					210	LJ	109.0	141.9	118.6	123.2
27/04/2020	Week 2	1	14	44	164					164	MJ	47.4	62.2	50.1	53.2
27/04/2020	Week 2	1	14	45	151					151	MJ	36.6	47.9	37.6	40.7
27/04/2020	Week 2	1	14	46	160					160	MJ	43.8	57.5	46.0	49.1
27/04/2020	Week 2	1	14	47	151					151	MJ	36.6	47.9	37.6	40.7
27/04/2020	Week 2	1	14	48	168					168	MJ	51.2	67.3	54.5	57.7
27/04/2020	Week 2	1	14	49	178					178	MJ	61.9	81.3	66.7	70.0
27/04/2020	Week 2	1	14	50	153					153	MJ	38.1	49.9	39.3	42.4
27/04/2020	Week 2	1	14	51	193					193	MJ	81.4	106.5	88.4	92.1
27/04/2020	Week 2	1	14	52	149					149	SJ	35.1	45.9	35.9	39.0
27/04/2020	Week 2	1	14	53	184					184	MJ	69.2	90.8	74.8	78.3
27/04/2020	Week 2	1	14	54	168					168	MJ	51.2	67.3	54.5	57.7
27/04/2020	Week 2	1	14	55	169					169	MJ	52.2	68.6	55.6	58.8
27/04/2020	Week 2	1	14	56	173					173	MJ	56.4	74.0	60.4	63.6
27/04/2020	Week 2	1	14	57	209	108	3	158	80	209	SA	107.2	139.6	126.3	124.4
27/04/2020	Week 2	1	14	58	168	79	8	124	59	168	AD	51.2	67.3	82.3	66.9
27/04/2020	Week 2	1	14	59	200	102	3	138	58	200	SA	92.0	120.2	112.8	108.3
27/04/2020	Week 2	1	14	60	204	107	4	147	57	204	AD	98.5	128.5	123.4	116.8
27/04/2020	Week 2	1	14	61	217	114	3	157	55	217	SA	122.2	158.8	139.1	140.1
27/04/2020	Week 2	1	14	62	186	93	7	136	69	186	AD	71.8	94.1	105.0	90.3
27/04/2020	Week 2	1	14	63	216	105	18	158	71	216	AD	120.3	156.3	175.1	150.6
27/04/2020	Week 2	1	14	64	188	87	3	140	58	188	SA	74.4	97.5	96.2	89.4
27/04/2020	Week 2	1	14	65	168	85	2	132	48	168	SA	51.2	67.3	68.2	62.2
27/04/2020	Week 2	1	14	66	226	117	10	171	91	226	AD	141.1	182.6	181.7	168.5
27/04/2020	Week 2	1	14	67	158	80	11	125	66	158	AD	42.1	55.2	73.3	56.9
02/05/2020	Week 3	2	5	1	175	86	3	147	63	175	SA	58.6	76.9	80.0	71.8
02/05/2020	Week 3	2	5	2	186	94	9	134	52	186	AD	71.8	94.1	108.6	91.5
02/05/2020	Week 3	2	5	3	186	91	6	135	41	186	AD	71.8	94.1	102.8	89.6
02/05/2020	Week 3	2	5	4	168	82		109		168	MJ	51.2	67.3	54.5	57.7
02/05/2020	Week 3	2	5	5	180	87		118		180	MJ	64.3	84.4	69.3	72.7
02/05/2020	Week 3	2	5	6	173	93		120		173	MJ	56.4	74.0	60.4	63.6
02/05/2020	Week 3	2	5	7	169	83		114		169	MJ	52.2	68.6	55.6	58.8
02/05/2020	Week 3	2	5	8	161	76		118		161	MJ	44.7	58.6	47.0	50.1
02/05/2020	Week 3	2	5	9	160	81		110		160	MJ	43.8	57.5	46.0	49.1
02/05/2020	Week 3	2	5	10	152	77		110		152	MJ	37.3	48.9	38.5	41.5
02/05/2020	Week 3	2	5	11	160	80		112		160	MJ	43.8	57.5	46.0	49.1
02/05/2020	Week 3	2	5	12	170	88		118		170	MJ	53.2	69.9	56.8	60.0
02/05/2020	Week 3	2	5	13	160	83		107		160	MJ	43.8	57.5	46.0	49.1
02/05/2020	Week 3	2	5	14	128	67		93		128	SJ	22.8	29.2	21.1	24.4
02/05/2020	Week 3	2	5	15	155	82		115		155	MJ	39.7	52.0	41.2	44.3
02/05/2020	Week 3	2	5	16	149	80		105		149	SJ	35.1	45.9	35.9	39.0
02/05/2020	Week 3	2	5	17	154	82		105		154	MJ	38.9	50.9	40.2	43.3
02/05/2020	Week 3	2	5	18	153	73		109		153	MJ	38.1	49.9	39.3	42.4
02/05/2020	Week 3	2	5	19	133	67		95		133	SJ	25.3	32.6	24.1	27.3
02/05/2020	Week 3	2	5	20	158	80		106		158	MJ	42.1	55.2	44.0	47.1
02/05/2020	Week 3	2	5	22	146	68		94		146	SJ	33.0	43.1	33.4	36.5
02/05/2020	Week 3	2	5	23	130	62		88		130	SJ	23.7	30.5	22.3	25.5
02/05/2020	Week 3	2	5	24	129	61		80		129	SJ	23.3	29.9	21.7	24.9
02/05/2020	Week 3	2	5	25	174	89		117		174	MJ	57.5	75.5	61.6	64.8
02/05/2020	Week 3	2	5	26	198	108		142		198	MJ	88.9	116.2	96.6	100.6
02/05/2020	Week 3	2	5	27	169	85		120		169	MJ	52.2	68.6	55.6	58.8
02/05/2020	Week 3	2	5	28	160	85		104		160	MJ	43.8	57.5	46.0	49.1
02/05/2020	Week 3	2	5	29	160	83		108		160	MJ	43.8	57.5	46.0	49.1
02/05/2020	Week 3	2	5	30	149	75		103		149	SJ	35.1	45.9	35.9	39.0
02/05/2020	Week 3	2	5	31	155			105		155	MJ	39.7	52.0	41.2	44.3
02/05/2020	Week 3	2	5	32	137	69		93		137	SJ	27.5	35.6	26.8	29.9
02/05/2020	Week 3	2	5	33		77		101		152	MJ	37.4	49.0	38.5	41.6
02/05/2020	Week 3	2	5	34	125	68		91		125	SJ	21.4	27.3	19.4	22.7
02/05/2020	Week 3	2	5	35	127	60		89		127	SJ	22.3	28.6	20.6	23.8
02/05/2020	Week 3	2	5	36	133	66		89		133	SJ	25.3	32.6	24.1	27.3
02/05/2020	Week 3	2	5	37	131	62		92		131	SJ	24.2	31.2	22.9	26.1
02/05/2020	Week 3	2	5	38	138	64		94		138	SJ	28.0	36.4	27.5	30.6
02/05/2020	Week 3	2	5	39	128	59		87		128	SJ	22.8	29.2	21.1	24.4
02/05/2020	Week 3	2	5	40	132	60		90		132	SJ	24.7	31.9	23.5	26.7
02/05/2020	Week 3	2	5	41	142	60		90		142	SJ	30.4	39.6	30.3	33.5
02/05/2020	Week 3	2	5	42	138	66		97		138	SJ	28.0	36.4	27.5	30.6
02/05/2020	Week 3	2	5	43	145	78		103		145	SJ	32.4	42.2	32.6	35.7
02/05/2020	Week 3	2	5	44	129	58		88		129	SJ	23.3	29.9	21.7	24.9
02/05/2020	Week 3	2	5	45	137	57				137	SJ	27.5	35.6	26.8	29.9
02/05/2020	Week 3	2	5	46	143	74		95		143	SJ	31.1	40.5	31.1	34.2
02/05/2020	Week 3	2	5	47	119	60		86		119	SJ	18.9	23.9	16.4	19.7
02/05/2020	Week 3	2	5	48	166	89		107		166	MJ	49.3	64.7	52.3	55.4
02/05/2020	Week 3	2	5	49	143	74		99		143	SJ	31.1	40.5	31.1	34.2
02/05/2020	Week 3	2	5	50	135	65		93		135	SJ	26.3	34.1	25.4	28.6
02/05/2020	Week 3	2	5	51	138	60		90		138	SJ	28.0	36.4	27.5	30.6
02/05/2020	Week 3	2	5	52	138	60		88		138	SJ	28.0	36.4	27.5	30.6
02/05/2020	Week 3	2	5	53	123	57		82		123	SJ	20.5	26.1	18.4	21.7
02/05/2020	Week 3	2	5	54	129			84		129	SJ	23.3	29.9	21.7	24.9
02/05/2020	Week 3	2	5	55	119	50		82		119	SJ	18.9	23.9	16.4	19.7
02/05/2020	Week 3	2	5	56	126	55		84		126	SJ	21.8	27.9	20.0	23.3
02/05/2020	Week 3	2	5	57	127	59		82		127	SJ	22.3	28.6	20.6	23.8
02/05/2020	Week 3	2	5	58	126	56		85		126	SJ	21.8	27.9	20.0	23.3
02/05/2020	Week 3	2	5	59	116	54		76		116	SJ	17.8	22.3	15.0	18.4
02/05/2020	Week 3	2	5	60	120	58		82		120	SJ	19.3	24.4	16.9	20.2
02/05/2020	Week 3	2	5	61	130	57		83		130	SJ	23.7	30.5	22.3	25.5
02/05/2020	Week 3	2	5	62	115	50		80		115	SJ	17.4	21.8	14.5	17.9
02/05/2020	Week 3	2	5	63	116	53		76		116	SJ	17.8	22.3	15.0	18.4
02/05/2020	Week 3	2	5	64	116	52		78		116	SJ	17.8	22.3	15.0	18.4
02/05/2020	Week 3	2	5	65	120	58		82		120	SJ	19.3	24.4	16.9	20.2
02/05/2020	Week 3	2	5	66	120	58		78		120	SJ	19.3	24.4	16.9	20.2
02/05/2020	Week 3	2	5	67	112	51		75		112	SJ	16.4	20.4	13.3	16.7
02/05/2020	Week 3	2	5	68	120			76		120	SJ	19.3	24.4	16.9	20.2
02/05/2020	Week 3	2	5	69	122	57		82		122	SJ	20.1	25.6	17.9	21.2
02/05/2020	Week 3	2	5	70	120	54		80		120	SJ	19.3	24.4	16.9	20.2
02/05/2020	Week 3	2	5	71	110	53		71		110	SJ	15.8	19.5	12.5	15.9
02/05/2020	Week 3	2	5	72	117	57		80		117	SJ	18.1	22.8	15.4	18.8
02/05/2020	Week 3	2	5	73	115	52		77		115	SJ	17.4	21.8	14.5	17.9
02/05/2020	Week 3	2	5	74	112	50		76		112	SJ	16.4	20.4	13.3	16.7
02/05/2020	Week 3	2	5	75	184	93	10	148	73	184	AD	69.2	90.8	107.1	89.0
02/05/2020	Week 3	2	5	76	172	100	6	136	69	172	AD	55.3	72.6	84.1	70.7
02/05/2020	Week 3	2	5	77	178	93		126		178	MJ	61.9	81.3	66.7	70.0
02/05/2020	Week 3	2	5	78	163	82		120		163	MJ	46.5	61.0	49.1	52.2
02/05/2020	Week 3	2	5	79	162	80		114		162	MJ	45.6	59.8	48.0	51.1
02/05/2020	Week 3	2	5	80	170			128		170	MJ	53.2	69.9	56.8	60.0
02/05/2020	Week 3	2	5	81	162	89		117		162	MJ	45.6	59.8	48.0	51.1
02/05/2020	Week 3	2	5	82	154	79		103		154	MJ	38.9	50.9	40.2	43.3
02/05/2020	Week 3	2	5	83	158			107		158	MJ	42.1	55.2	44.0	47.1
02/05/2020	Week 3	2	5	84	133	56		89		133	SJ	25.3	32.6	24.1	27.3
02/05/2020	Week 3	2	5	85	136	67		96		136	SJ	26.9	34.8	26.1	29.3
02/05/2020	Week 3	2	5	86	134	65		86		134	SJ	25.8	33.3	24.8	28.0
02/05/2020	Week 3	2	5	87	127	60		90		127	SJ	22.3	28.6	20.6	23.8
02/05/2020	Week 3	2	5	88	125	60		90		125	SJ	21.4	27.3	19.4	22.7
02/05/2020	Week 3	2	5	89	125	60		86		125	SJ	21.4	27.3	19.4	22.7
02/05/2020	Week 3	2	5	90	120	55		80		120	SJ	19.3	24.4	16.9	20.2
02/05/2020	Week 3	2	5	91	128	62		90		128	SJ	22.8	29.2	21.1	24.4
02/05/2020	Week 3	2	5	92	127	60		86		127	SJ	22.3	28.6	20.6	23.8
02/05/2020	Week 3	2	5	93	127	65		87		127	SJ	22.3	28.6	20.6	23.8
02/05/2020	Week 3	2	5	94	120	52		80		120	SJ	19.3	24.4	16.9	20.2
02/05/2020	Week 3	2	5	95	103	46		76		103	SJ	13.7	16.7	9.9	13.4
02/05/2020	Week 3	2	5	96	140	69		102		140	SJ	29.2	38.0	28.9	32.0
02/05/2020	Week 3	2	5	97	145	68		98		145	SJ	32.4	42.2	32.6	35.7
02/05/2020	Week 3	2	5	98	163	80		118		163	MJ	46.5	61.0	49.1	52.2
02/05/2020	Week 3	2	5	99	134	70		92		134	SJ	25.8	33.3	24.8	28.0
02/05/2020	Week 3	2	5	100	154	79		107		154	MJ	38.9	50.9	40.2	43.3
02/05/2020	Week 3	2	5	101		63		93		136	SJ	26.7	34.6	25.9	29.1
02/05/2020	Week 3	2	5	102	189	83		130		189	MJ	75.8	99.3	82.2	85.8
02/05/2020	Week 3	2	5	103	164	82		114		164	MJ	47.4	62.2	50.1	53.2
02/05/2020	Week 3	2	5	104	175	83		120		175	MJ	58.6	76.9	62.8	66.1
02/05/2020	Week 3	2	5	105	135	66		94		135	SJ	26.3	34.1	25.4	28.6
02/05/2020	Week 3	2	5	106	127	60		85		127	SJ	22.3	28.6	20.6	23.8
02/05/2020	Week 3	2	5	107	157	72		108		157	MJ	41.3	54.1	43.0	46.1
02/05/2020	Week 3	2	5	108	167	78		115		167	MJ	50.2	66.0	53.4	56.5
02/05/2020	Week 3	2	5	109	142	67		94		142	SJ	30.4	39.6	30.3	33.5
02/05/2020	Week 3	2	5	110	143	66		94		143	SJ	31.1	40.5	31.1	34.2
02/05/2020	Week 3	2	5	112	135					135	SJ	26.3	34.1	25.4	28.6
02/05/2020	Week 3	2	5	113	134	61		90		134	SJ	25.8	33.3	24.8	28.0
02/05/2020	Week 3	2	5	114	135	61		88		135	SJ	26.3	34.1	25.4	28.6
02/05/2020	Week 3	2	5	115	123	54		84		123	SJ	20.5	26.1	18.4	21.7
02/05/2020	Week 3	2	5	116	128					128	SJ	22.8	29.2	21.1	24.4
02/05/2020	Week 3	2	5	117	138	63		88		138	SJ	28.0	36.4	27.5	30.6
02/05/2020	Week 3	2	5	118	126	58		81		126	SJ	21.8	27.9	20.0	23.3
02/05/2020	Week 3	2	5	119	123	56		79		123	SJ	20.5	26.1	18.4	21.7
02/05/2020	Week 3	2	5	120	131	62		86		131	SJ	24.2	31.2	22.9	26.1
02/05/2020	Week 3	2	5	121	129	62		88		129	SJ	23.3	29.9	21.7	24.9
02/05/2020	Week 3	2	5	122	139	65		93		139	SJ	28.6	37.2	28.2	31.3
02/05/2020	Week 3	2	5	123	124	60		86		124	SJ	21.0	26.7	18.9	22.2
02/05/2020	Week 3	2	5	124	123	55		82		123	SJ	20.5	26.1	18.4	21.7
02/05/2020	Week 3	2	5	125	118	55		79		118	SJ	18.5	23.4	15.9	19.3
02/05/2020	Week 3	2	5	126	124	55		89		124	SJ	21.0	26.7	18.9	22.2
02/05/2020	Week 3	2	5	127	130			83		130	SJ	23.7	30.5	22.3	25.5
02/05/2020	Week 3	2	5	128	112	48		74		112	SJ	16.4	20.4	13.3	16.7
02/05/2020	Week 3	2	5	129	116	56		80		116	SJ	17.8	22.3	15.0	18.4
02/05/2020	Week 3	2	5	130	128	57		82		128	SJ	22.8	29.2	21.1	24.4
02/05/2020	Week 3	2	5	131	124	55		85		124	SJ	21.0	26.7	18.9	22.2
02/05/2020	Week 3	2	5	132	129	59		83		129	SJ	23.3	29.9	21.7	24.9
02/05/2020	Week 3	2	5	133	121	55		82		121	SJ	19.7	25.0	17.4	20.7
02/05/2020	Week 3	2	5	134	117	53		75		117	SJ	18.1	22.8	15.4	18.8
02/05/2020	Week 3	2	5	135	125	61		87		125	SJ	21.4	27.3	19.4	22.7
02/05/2020	Week 3	2	5	136	122	52		81		122	SJ	20.1	25.6	17.9	21.2
02/05/2020	Week 3	2	5	137	117	59		80		117	SJ	18.1	22.8	15.4	18.8
02/05/2020	Week 3	2	5	138	122	54		82		122	SJ	20.1	25.6	17.9	21.2
02/05/2020	Week 3	2	5	139	129	63		85		129	SJ	23.3	29.9	21.7	24.9
02/05/2020	Week 3	2	5	140	141	62		90		141	SJ	29.8	38.8	29.6	32.7
02/05/2020	Week 3	2	5	141	138	66		93		138	SJ	28.0	36.4	27.5	30.6
02/05/2020	Week 3	2	5	142	132	62		93		132	SJ	24.7	31.9	23.5	26.7
02/05/2020	Week 3	2	5	143	127	61		85		127	SJ	22.3	28.6	20.6	23.8
02/05/2020	Week 3	2	5	144	129	56		88		129	SJ	23.3	29.9	21.7	24.9
02/05/2020	Week 3	2	5	145	131	60		90		131	SJ	24.2	31.2	22.9	26.1
02/05/2020	Week 3	2	5	146	136	64		97		136	SJ	26.9	34.8	26.1	29.3
02/05/2020	Week 3	2	5	147	130	63		87		130	SJ	23.7	30.5	22.3	25.5
02/05/2020	Week 3	2	5	148	138	69		92		138	SJ	28.0	36.4	27.5	30.6
02/05/2020	Week 3	2	5	149	142	66		98		142	SJ	30.4	39.6	30.3	33.5
02/05/2020	Week 3	2	5	150	139	64		90		139	SJ	28.6	37.2	28.2	31.3
02/05/2020	Week 3	2	5	151	135	63		88		135	SJ	26.3	34.1	25.4	28.6
02/05/2020	Week 3	2	5	152	144	68		98		144	SJ	31.7	41.3	31.8	35.0
02/05/2020	Week 3	2	5	153	148	74		102		148	SJ	34.4	45.0	35.0	38.1
02/05/2020	Week 3	2	5	154	156	72		107		156	MJ	40.5	53.0	42.1	45.2
02/05/2020	Week 3	2	5	155				103		151	MJ	36.8	48.1	37.8	40.9
02/05/2020	Week 3	2	5	156	148	70		102		148	SJ	34.4	45.0	35.0	38.1
02/05/2020	Week 3	2	5	157	153	70		101		153	MJ	38.1	49.9	39.3	42.4
02/05/2020	Week 3	2	5	158	144	68		92		144	SJ	31.7	41.3	31.8	35.0
02/05/2020	Week 3	2	5	159	147	71		96		147	SJ	33.7	44.0	34.2	37.3
02/05/2020	Week 3	2	5	160	143			99		143	SJ	31.1	40.5	31.1	34.2
02/05/2020	Week 3	2	5	161			5	111	48	152	AD	37.0	48.4	59.3	48.2
02/05/2020	Week 3	2	5	162	171	80		116		171	MJ	54.3	71.3	58.0	61.2
02/05/2020	Week 3	2	5	163	147	74		100		147	SJ	33.7	44.0	34.2	37.3
02/05/2020	Week 3	2	5	164	162	77		109		162	MJ	45.6	59.8	48.0	51.1
02/05/2020	Week 3	2	5	165	143	71		102		143	SJ	31.1	40.5	31.1	34.2
02/05/2020	Week 3	2	5	166	140	67		96		140	SJ	29.2	38.0	28.9	32.0
02/05/2020	Week 3	2	5	167	136	70		95		136	SJ	26.9	34.8	26.1	29.3
02/05/2020	Week 3	2	5	168	126	61		87		126	SJ	21.8	27.9	20.0	23.3
02/05/2020	Week 3	2	5	169		67		96		141	SJ	29.8	38.7	29.5	32.7
02/05/2020	Week 3	2	5	170	139	61		96		139	SJ	28.6	37.2	28.2	31.3
02/05/2020	Week 3	2	5	171	129	61		86		129	SJ	23.3	29.9	21.7	24.9
02/05/2020	Week 3	2	5	172	130	60		87		130	SJ	23.7	30.5	22.3	25.5
02/05/2020	Week 3	2	5	173	130	60		88		130	SJ	23.7	30.5	22.3	25.5
02/05/2020	Week 3	2	5	174	138	65		92		138	SJ	28.0	36.4	27.5	30.6
02/05/2020	Week 3	2	5	175	120	59		82		120	SJ	19.3	24.4	16.9	20.2
02/05/2020	Week 3	2	5	176	130	64		88		130	SJ	23.7	30.5	22.3	25.5
02/05/2020	Week 3	2	5	177	138	65		94		138	SJ	28.0	36.4	27.5	30.6
02/05/2020	Week 3	2	5	178	129	63		88		129	SJ	23.3	29.9	21.7	24.9
02/05/2020	Week 3	2	5	179	118	53		81		118	SJ	18.5	23.4	15.9	19.3
02/05/2020	Week 3	2	5	180	128	60		84		128	SJ	22.8	29.2	21.1	24.4
02/05/2020	Week 3	2	5	181	134			90		134	SJ	25.8	33.3	24.8	28.0
02/05/2020	Week 3	2	5	182	130					130		23.7	30.5	22.3	25.5
02/05/2020	Week 3	2	5	183	175	88	5	136	70	175	AD	58.6	76.9	85.7	73.7
02/05/2020	Week 3	2	5	184	196	100	6	153	77	196	AD	85.8	112.2	117.6	105.2
02/05/2020	Week 3	2	5	185	194	100	8	150	73	194	AD	82.8	108.4	119.1	103.4
02/05/2020	Week 3	2	5	186	217	108		169		217	LJ	122.2	158.8	133.0	138.0
02/05/2020	Week 3	2	5	187	203	94		130		203	LJ	96.8	126.4	105.4	109.6
02/05/2020	Week 3	2	5	188	170	83		123		170	MJ	53.2	69.9	56.8	60.0
02/05/2020	Week 3	2	5	189	166	80	2	125	47	166	SA	49.3	64.7	66.2	60.0
02/05/2020	Week 3	2	5	190	199	94		137		199	MJ	90.4	118.2	98.4	102.3
02/05/2020	Week 3	2	5	191	175	90		112		175	MJ	58.6	76.9	62.8	66.1
02/05/2020	Week 3	2	5	192	168	90		123		168	MJ	51.2	67.3	54.5	57.7
02/05/2020	Week 3	2	5	193	165	87	2	122	35	165	SA	48.3	63.5	65.1	59.0
02/05/2020	Week 3	2	5	194	158	80	2	130	42	158	SA	42.1	55.2	58.3	51.9
02/05/2020	Week 3	2	5	195	181	86		117		181	MJ	65.5	86.0	70.7	74.0
02/05/2020	Week 3	2	5	196	162	73		109		162	MJ	45.6	59.8	48.0	51.1
02/05/2020	Week 3	2	5	197	167	83		108		167	MJ	50.2	66.0	53.4	56.5
09/05/2020	Week 3	2	8	1	185	100	13	142	79	185	AD	70.5	92.4	112.5	91.8
09/05/2020	Week 3	2	8	2	190	95	13	145	76	190	AD	77.2	101.1	120.5	99.6
09/05/2020	Week 3	2	8	3	204	108	3	142	55	204	SA	98.5	128.5	118.7	115.3
09/05/2020	Week 3	2	8	4	185	99	5	134	72	185	AD	70.5	92.4	98.9	87.3
09/05/2020	Week 3	2	8	5	167	89	2	129	69	167	SA	50.2	66.0	67.2	61.1
09/05/2020	Week 3	2	8	6	177	90	4	140	63	177	AD	60.8	79.8	85.7	75.4
09/05/2020	Week 3	2	8	7	191	90	2	135	53	191	SA	78.5	102.9	94.9	92.1
09/05/2020	Week 3	2	8	8	197	89		132		197	MJ	87.3	114.2	95.0	98.8
09/05/2020	Week 3	2	8	9	182	93		123		182	MJ	66.7	87.5	72.0	75.4
09/05/2020	Week 3	2	8	10	181	80		118		181	MJ	65.5	86.0	70.7	74.0
09/05/2020	Week 3	2	8	11	164			131		164	MJ	47.4	62.2	50.1	53.2
09/05/2020	Week 3	2	8	12	160	76		112		160	MJ	43.8	57.5	46.0	49.1
09/05/2020	Week 3	2	8	13	156	79		103		156	MJ	40.5	53.0	42.1	45.2
09/05/2020	Week 3	2	8	14	150	70		102		150	MJ	35.9	46.9	36.7	39.8
25/04/2020	Week 3	2b	11	1	184	90		130		184	MJ	69.2	90.8	74.8	78.3
25/04/2020	Week 3	2b	11	2	187	90		132		187	MJ	73.1	95.8	79.2	82.7
25/04/2020	Week 3	2b	11	3	172	90	12	139	69	172	AD	55.3	72.6	92.3	73.4
25/04/2020	Week 3	2b	11	4	180	87		118		180	MJ	64.3	84.4	69.3	72.7
25/04/2020	Week 3	2b	11	5	240	121	12	194	95	240	AD	174.8	224.9	217.4	205.7
25/04/2020	Week 3	2b	11	6	156	82		113		156	MJ	40.5	53.0	42.1	45.2
25/04/2020	Week 3	2b	11	7	150	74	11	114	54	150	AD	35.9	46.9	64.2	49.0
25/04/2020	Week 3	2b	11	8	185	102		134		185	MJ	70.5	92.4	76.3	79.7
25/04/2020	Week 3	2b	11	9	185	98		137		185	MJ	70.5	92.4	76.3	79.7
25/04/2020	Week 3	2b	11	10	163	83		109		163	MJ	46.5	61.0	49.1	52.2
25/04/2020	Week 3	2b	11	11	165	78		106		165	MJ	48.3	63.5	51.2	54.3
25/04/2020	Week 3	2b	11	12	166	88		113		166	MJ	49.3	64.7	52.3	55.4
25/04/2020	Week 3	2b	11	13	168	84		112		168	MJ	51.2	67.3	54.5	57.7
25/04/2020	Week 3	2b	11	14	177	91		124		177	MJ	60.8	79.8	65.4	68.7
25/04/2020	Week 3	2b	11	15	170	86		110		170	MJ	53.2	69.9	56.8	60.0
25/04/2020	Week 3	2b	11	16	170	90		117		170	MJ	53.2	69.9	56.8	60.0
25/04/2020	Week 3	2b	11	17	151	80		111		151	MJ	36.6	47.9	37.6	40.7
25/04/2020	Week 3	2b	11	18	161	83		118		161	MJ	44.7	58.6	47.0	50.1
25/04/2020	Week 3	2b	11	19	153	77		103		153	MJ	38.1	49.9	39.3	42.4
25/04/2020	Week 3	2b	11	20	153	75		102		153	MJ	38.1	49.9	39.3	42.4
25/04/2020	Week 3	2b	11	21	156	80		114		156	MJ	40.5	53.0	42.1	45.2
25/04/2020	Week 3	2b	11	22	147	78		97		147	SJ	33.7	44.0	34.2	37.3
25/04/2020	Week 3	2b	11	23	164	85		103		164	MJ	47.4	62.2	50.1	53.2
25/04/2020	Week 3	2b	11	24	157	83		102		157	MJ	41.3	54.1	43.0	46.1
25/04/2020	Week 3	2b	11	25	145	75		102		145	SJ	32.4	42.2	32.6	35.7
25/04/2020	Week 3	2b	11	26	148	70		95		148	SJ	34.4	45.0	35.0	38.1
25/04/2020	Week 3	2b	11	27	160	81		113		160	MJ	43.8	57.5	46.0	49.1
25/04/2020	Week 3	2b	11	28	165	81		107		165	MJ	48.3	63.5	51.2	54.3
25/04/2020	Week 3	2b	11	29	152	77		101		152	MJ	37.3	48.9	38.5	41.5
25/04/2020	Week 3	2b	11	30	190	105	19	164	89	190	AD	77.2	101.1	126.9	101.7
25/04/2020	Week 3	2b	11	31	203	96	6	150	64	203	AD	96.8	126.4	128.7	117.3
25/04/2020	Week 3	2b	11	32	170	84		124		170	MJ	53.2	69.9	56.8	60.0
25/04/2020	Week 3	2b	11	33	190	100		132		190	MJ	77.2	101.1	83.7	87.3
25/04/2020	Week 3	2b	11	34	179	97		130		179	MJ	63.1	82.8	68.0	71.3
25/04/2020	Week 3	2b	11	35	191	98		140		191	MJ	78.5	102.9	85.2	88.9
25/04/2020	Week 3	2b	11	36	181	95		123		181	MJ	65.5	86.0	70.7	74.0
25/04/2020	Week 3	2b	11	37	157	82		108		157	MJ	41.3	54.1	43.0	46.1
25/04/2020	Week 3	2b	11	38	163	85		108		163	MJ	46.5	61.0	49.1	52.2
25/04/2020	Week 3	2b	11	39	175	95		123		175	MJ	58.6	76.9	62.8	66.1
25/04/2020	Week 3	2b	11	40	168	79		114		168	MJ	51.2	67.3	54.5	57.7
25/04/2020	Week 3	2b	11	41	164	82		101		164	MJ	47.4	62.2	50.1	53.2
25/04/2020	Week 3	2b	11	42	195	107	4	153	60	195	AD	84.3	110.3	109.9	101.5
25/04/2020	Week 3	2b	11	43	180	88	15	134	54	180	AD	64.3	84.4	106.9	85.2
25/04/2020	Week 3	2b	11	44	164	86		112		164	MJ	47.4	62.2	50.1	53.2
25/04/2020	Week 3	2b	11	45	166	84		109		166	MJ	49.3	64.7	52.3	55.4
25/04/2020	Week 3	2b	11	46	166	82		110		166	MJ	49.3	64.7	52.3	55.4
25/04/2020	Week 3	2b	11	47	168	86		113		168	MJ	51.2	67.3	54.5	57.7
25/04/2020	Week 3	2b	11	48	161	78		111		161	MJ	44.7	58.6	47.0	50.1
25/04/2020	Week 3	2b	11	49	150	80		104		150	MJ	35.9	46.9	36.7	39.8
25/04/2020	Week 3	2b	11	50	161	86		114		161	MJ	44.7	58.6	47.0	50.1
25/04/2020	Week 3	2b	11	51	150	77		101		150	MJ	35.9	46.9	36.7	39.8
25/04/2020	Week 3	2b	11	52	154	81		105		154	MJ	38.9	50.9	40.2	43.3
25/04/2020	Week 3	2b	11	53	149	78		106		149	SJ	35.1	45.9	35.9	39.0
25/04/2020	Week 3	2b	11	54	161	76		107		161	MJ	44.7	58.6	47.0	50.1
25/04/2020	Week 3	2b	11	55	166	81		109		166	MJ	49.3	64.7	52.3	55.4
25/04/2020	Week 3	2b	11	56	125	60		86		125	SJ	21.4	27.3	19.4	22.7
25/04/2020	Week 3	2b	11	57	149	75		105		149	SJ	35.1	45.9	35.9	39.0
25/04/2020	Week 3	2b	11	58	128	58		87		128	SJ	22.8	29.2	21.1	24.4
25/04/2020	Week 3	2b	11	59	155	80		115		155	MJ	39.7	52.0	41.2	44.3
25/04/2020	Week 3	2b	11	60	153	81		102		153	MJ	38.1	49.9	39.3	42.4
25/04/2020	Week 3	2b	11	61	155	82		105		155	MJ	39.7	52.0	41.2	44.3
25/04/2020	Week 3	2b	11	62	145	69		100		145	SJ	32.4	42.2	32.6	35.7
25/04/2020	Week 3	2b	11	63	135	60		89		135	SJ	26.3	34.1	25.4	28.6
25/04/2020	Week 3	2b	11	64	130	58		86		130	SJ	23.7	30.5	22.3	25.5
25/04/2020	Week 3	2b	11	65	130	61		86		130	SJ	23.7	30.5	22.3	25.5
25/04/2020	Week 3	2b	11	66	115	50		77		115	SJ	17.4	21.8	14.5	17.9
25/04/2020	Week 3	2b	11	67	134	60		89		134	SJ	25.8	33.3	24.8	28.0
25/04/2020	Week 3	2b	11	68	134	65		88		134	SJ	25.8	33.3	24.8	28.0
25/04/2020	Week 3	2b	11	69	131	65		86		131	SJ	24.2	31.2	22.9	26.1
25/04/2020	Week 3	2b	11	70	116	50		78		116	SJ	17.8	22.3	15.0	18.4
25/04/2020	Week 3	2b	11	71	133	62		86		133	SJ	25.3	32.6	24.1	27.3
25/04/2020	Week 3	2b	11	72	127	58		88		127	SJ	22.3	28.6	20.6	23.8
25/04/2020	Week 3	2b	11	73	133	62		88		133	SJ	25.3	32.6	24.1	27.3
25/04/2020	Week 3	2b	11	74	119	59		78		119	SJ	18.9	23.9	16.4	19.7
25/04/2020	Week 3	2b	11	75	126	61		86		126	SJ	21.8	27.9	20.0	23.3
25/04/2020	Week 3	2b	11	76	124	61		85		124	SJ	21.0	26.7	18.9	22.2
25/04/2020	Week 3	2b	11	77	125	63		88		125	SJ	21.4	27.3	19.4	22.7
25/04/2020	Week 3	2b	11	78	118	61		80		118	SJ	18.5	23.4	15.9	19.3
25/04/2020	Week 3	2b	11	79	119	54		79		119	SJ	18.9	23.9	16.4	19.7
25/04/2020	Week 3	2b	11	80	115	54		81		115	SJ	17.4	21.8	14.5	17.9
09/05/2020	Week 4	2	6	1		77		109		157	MJ	41.4	54.3	43.2	46.3
09/05/2020	Week 4	2	6	2		76		100		151	MJ	36.3	47.5	37.3	40.4
09/05/2020	Week 4	2	6	3		80		106		158	MJ	41.8	54.8	43.7	46.8
09/05/2020	Week 4	2	6	4		80		119		166	MJ	49.0	64.3	52.0	55.1
09/05/2020	Week 4	2	6	5				106		155	MJ	39.7	52.0	41.2	44.3
09/05/2020	Week 4	2	6	6		76		107		155	MJ	39.7	52.1	41.3	44.4
09/05/2020	Week 4	2	6	7		75		108		155	MJ	39.6	51.9	41.1	44.2
09/05/2020	Week 4	2	6	8		85		115		167	MJ	50.5	66.3	53.7	56.8
09/05/2020	Week 4	2	6	9		72		100		147	SJ	34.1	44.5	34.6	37.7
09/05/2020	Week 4	2	6	10		76		110		157	MJ	41.3	54.1	43.0	46.1
09/05/2020	Week 4	2	6	11		87		120		172	MJ	55.2	72.5	59.0	62.2
09/05/2020	Week 4	2	6	12		71		103		149	SJ	34.8	45.5	35.5	38.6
09/05/2020	Week 4	2	6	13		78		100		152	MJ	37.5	49.1	38.7	41.8
09/05/2020	Week 4	2	6	14		80		110		160	MJ	44.0	57.7	46.2	49.3
09/05/2020	Week 4	2	6	15		88		118		171	MJ	54.8	71.9	58.5	61.7
09/05/2020	Week 4	2	6	16		85		116		168	MJ	51.1	67.1	54.4	57.5
09/05/2020	Week 4	2	6	17		87		118		171	MJ	53.9	70.8	57.6	60.8
09/05/2020	Week 4	2	6	18		80		117		164	MJ	47.9	62.8	50.6	53.8
09/05/2020	Week 4	2	6	19		81		110		161	MJ	44.7	58.6	47.0	50.1
09/05/2020	Week 4	2	6	20		75		100		150	SJ	35.8	46.7	36.6	39.7
09/05/2020	Week 4	2	6	21		90		115		171	MJ	54.5	71.6	58.3	61.5
09/05/2020	Week 4	2	6	22		81		107		159	MJ	43.0	56.4	45.1	48.2
09/05/2020	Week 4	2	6	23		72		95		144	SJ	31.9	41.5	32.0	35.1
09/05/2020	Week 4	2	6	24		94		123		179	MJ	63.4	83.3	68.4	71.7
09/05/2020	Week 4	2	6	25		101		132		190	MJ	77.4	101.4	84.0	87.6
09/05/2020	Week 4	2	6	26		69		95		142	SJ	30.3	39.5	30.2	33.3
09/05/2020	Week 4	2	6	27		79		104		156	MJ	40.1	52.6	41.7	44.8
09/05/2020	Week 4	2	6	28		72		97		146	SJ	32.7	42.7	33.0	36.2
09/05/2020	Week 4	2	6	29				100		147	SJ	34.0	44.4	34.5	37.7
09/05/2020	Week 4	2	6	30			1	122	35	165	SA	47.9	62.9	58.9	56.6
09/05/2020	Week 4	2	6	31			6	130	52	174	AD	57.3	75.2	86.4	72.9
09/05/2020	Week 4	2	6	32			9	135	69	179	AD	63.7	83.6	99.1	82.1
09/05/2020	Week 4	2	7	1	174	88		120		174	MJ	57.5	75.5	61.6	64.8
09/05/2020	Week 4	2	7	2	190	94		130		190	MJ	77.2	101.1	83.7	87.3
09/05/2020	Week 4	2	7	3	163	79		112		163	MJ	46.5	61.0	49.1	52.2
09/05/2020	Week 4	2	7	4	175	89	1	122	34	175	SA	58.6	76.9	69.0	68.1
09/05/2020	Week 4	2	7	5	158	75		106		158	MJ	42.1	55.2	44.0	47.1
09/05/2020	Week 4	2	7	6	158	76		106		158	MJ	42.1	55.2	44.0	47.1
09/05/2020	Week 4	2	7	7	161	75		103		161	MJ	44.7	58.6	47.0	50.1
09/05/2020	Week 4	2	7	8	162	73		106		162	MJ	45.6	59.8	48.0	51.1
09/05/2020	Week 4	2	7	9	166	81		108		166	MJ	49.3	64.7	52.3	55.4
09/05/2020	Week 4	2	7	10	185	90		133		185	MJ	70.5	92.4	76.3	79.7
09/05/2020	Week 4	2	7	11	166	86		111		166	MJ	49.3	64.7	52.3	55.4
09/05/2020	Week 4	2	7	12	174	86		124		174	MJ	57.5	75.5	61.6	64.8
09/05/2020	Week 4	2	7	13	151	75		104		151	MJ	36.6	47.9	37.6	40.7
09/05/2020	Week 4	2	7	14	157	82		114		157	MJ	41.3	54.1	43.0	46.1
09/05/2020	Week 4	2	7	15	155	74		104		155	MJ	39.7	52.0	41.2	44.3
09/05/2020	Week 4	2	7	16	166	86		111		166	MJ	49.3	64.7	52.3	55.4
09/05/2020	Week 4	2	7	17	149	76		104		149	SJ	35.1	45.9	35.9	39.0
09/05/2020	Week 4	2	7	18	176	85		116		176	MJ	59.7	78.3	64.1	67.4
09/05/2020	Week 4	2	7	19	162	83		109		162	MJ	45.6	59.8	48.0	51.1
09/05/2020	Week 4	2	7	20	182	88		119		182	MJ	66.7	87.5	72.0	75.4
09/05/2020	Week 4	2	7	21	160	83		114		160	MJ	43.8	57.5	46.0	49.1
09/05/2020	Week 4	2	7	22	157	84		104		157	MJ	41.3	54.1	43.0	46.1
09/05/2020	Week 4	2	7	23	166	82		108		166	MJ	49.3	64.7	52.3	55.4
09/05/2020	Week 4	2	7	24	148	77		103		148	SJ	34.4	45.0	35.0	38.1
09/05/2020	Week 4	2	7	25	162	78		110		162	MJ	45.6	59.8	48.0	51.1
09/05/2020	Week 4	2	7	26	167	86		112		167	MJ	50.2	66.0	53.4	56.5
09/05/2020	Week 4	2	7	27	160	77		101		160	MJ	43.8	57.5	46.0	49.1
09/05/2020	Week 4	2	7	28	173	89		119		173	MJ	56.4	74.0	60.4	63.6
09/05/2020	Week 4	2	7	29	172	80		113		172	MJ	55.3	72.6	59.2	62.4
09/05/2020	Week 4	2	7	30	170	81		115		170	MJ	53.2	69.9	56.8	60.0
09/05/2020	Week 4	2	7	31	154	79		100		154	MJ	38.9	50.9	40.2	43.3
09/05/2020	Week 4	2	7	32	171	84		116		171	MJ	54.3	71.3	58.0	61.2
09/05/2020	Week 4	2	7	33	159	86		116		159	MJ	43.0	56.3	45.0	48.1
09/05/2020	Week 4	2	7	34	155	75		105		155	MJ	39.7	52.0	41.2	44.3
09/05/2020	Week 4	2	7	35	161	75		112		161	MJ	44.7	58.6	47.0	50.1
09/05/2020	Week 4	2	7	36	160	76		98		160	MJ	43.8	57.5	46.0	49.1
09/05/2020	Week 4	2	7	37	144	74		98		144	SJ	31.7	41.3	31.8	35.0
09/05/2020	Week 4	2	7	38	153	75		103		153	MJ	38.1	49.9	39.3	42.4
09/05/2020	Week 4	2	7	39	159	70		103		159	MJ	43.0	56.3	45.0	48.1
30/05/2020	Week 5	2a	32	1	170	93		113		170	MJ	53.2	69.9	56.8	60.0
30/05/2020	Week 5	2a	32	2		109		140		201	LJ	93.8	122.5	102.1	106.1
30/05/2020	Week 5	2a	32	3		91		121		176	MJ	59.3	77.9	63.7	67.0
30/05/2020	Week 5	2a	32	4				142		198	MJ	88.8	116.1	96.6	100.5
30/05/2020	Week 5	2a	32	5		82		105		159	MJ	42.6	55.9	44.6	47.7
30/05/2020	Week 5	2a	32	6		80		119		166	MJ	49.0	64.3	52.0	55.1
30/05/2020	Week 5	2a	32	7		84		112		165	MJ	48.0	63.0	50.8	53.9
30/05/2020	Week 5	2a	32	8		77		99		151	MJ	36.4	47.7	37.4	40.5
30/05/2020	Week 5	2a	32	9		71		97		145	SJ	32.2	42.0	32.4	35.5
30/05/2020	Week 5	2a	32	10		80		104		156	MJ	40.8	53.5	42.5	45.6
30/05/2020	Week 5	2a	32	11		59		84		127	SJ	22.1	28.3	20.3	23.6
30/05/2020	Week 5	2a	32	12				80		121	SJ	19.7	25.0	17.3	20.7
30/05/2020	Week 5	2a	32	13	163					163	MJ	46.5	61.0	49.1	52.2
30/05/2020	Week 5	2a	32	14	182					182	MJ	66.7	87.5	72.0	75.4
30/05/2020	Week 5	2a	32	15	147					147	SJ	33.7	44.0	34.2	37.3
30/05/2020	Week 5	2a	32	16		69				143	SJ	30.9	40.3	30.9	34.0
30/05/2020	Week 5	2a	33	1	191	109	4	129	75	191	AD	78.5	102.9	104.2	95.2
30/05/2020	Week 5	2a	33	2	195	105	3	143	69	195	SA	84.3	110.3	105.7	100.1
30/05/2020	Week 5	2a	33	3	200	112	5	148	84	200	AD	92.0	120.2	120.9	111.0
30/05/2020	Week 5	2a	33	4	168	90	4	120	63	168	AD	51.2	67.3	74.9	64.5
30/05/2020	Week 5	2a	33	5	190	103		132		190	MJ	77.2	101.1	83.7	87.3
30/05/2020	Week 5	2a	33	6	189	107		137		189	MJ	75.8	99.3	82.2	85.8
30/05/2020	Week 5	2a	33	7	154	76		110		154	MJ	38.9	50.9	40.2	43.3
30/05/2020	Week 5	2a	33	8	162	89		110		162	MJ	45.6	59.8	48.0	51.1
30/05/2020	Week 5	2a	33	9	192	96		136		192	MJ	80.0	104.7	86.8	90.5
30/05/2020	Week 5	2a	33	10	180	100		130		180	MJ	64.3	84.4	69.3	72.7
30/05/2020	Week 5	2a	33	11	184	99		128		184	MJ	69.2	90.8	74.8	78.3
30/05/2020	Week 5	2a	33	12	174	83		118		174	MJ	57.5	75.5	61.6	64.8
30/05/2020	Week 5	2a	33	13	173	90		118		173	MJ	56.4	74.0	60.4	63.6
30/05/2020	Week 5	2a	33	14	174	90		116		174	MJ	57.5	75.5	61.6	64.8
30/05/2020	Week 5	2a	33	15	165	87		112		165	MJ	48.3	63.5	51.2	54.3
30/05/2020	Week 5	2a	33	16	174	87		112		174	MJ	57.5	75.5	61.6	64.8
30/05/2020	Week 5	2a	33	17	164	85		107		164	MJ	47.4	62.2	50.1	53.2
30/05/2020	Week 5	2a	33	18	163	73		110		163	MJ	46.5	61.0	49.1	52.2
30/05/2020	Week 5	2a	33	19	161	90		110		161	MJ	44.7	58.6	47.0	50.1
30/05/2020	Week 5	2a	33	20	164	87		115		164	MJ	47.4	62.2	50.1	53.2
30/05/2020	Week 5	2a	33	21	161	78		112		161	MJ	44.7	58.6	47.0	50.1
30/05/2020	Week 5	2a	33	22	161	84		119		161	MJ	44.7	58.6	47.0	50.1
30/05/2020	Week 5	2a	33	23	162	80		110		162	MJ	45.6	59.8	48.0	51.1
30/05/2020	Week 5	2a	33	24	152	80		105		152	MJ	37.3	48.9	38.5	41.5
30/05/2020	Week 5	2a	33	25	162	89		104		162	MJ	45.6	59.8	48.0	51.1
30/05/2020	Week 5	2a	33	26	152	75		105		152	MJ	37.3	48.9	38.5	41.5
30/05/2020	Week 5	2a	33	27	155	76		105		155	MJ	39.7	52.0	41.2	44.3
30/05/2020	Week 5	2a	33	28	158	73		101		158	MJ	42.1	55.2	44.0	47.1
30/05/2020	Week 5	2a	33	29	150	72		97		150	MJ	35.9	46.9	36.7	39.8
30/05/2020	Week 5	2a	33	30	146	73		91		146	SJ	33.0	43.1	33.4	36.5
30/05/2020	Week 5	2a	33	31	146	70		100		146	SJ	33.0	43.1	33.4	36.5
30/05/2020	Week 5	2a	33	32	149	73		103		149	SJ	35.1	45.9	35.9	39.0
30/05/2020	Week 5	2a	33	33	147	71		103		147	SJ	33.7	44.0	34.2	37.3
30/05/2020	Week 5	2a	33	34	152	78		101		152	MJ	37.3	48.9	38.5	41.5
30/05/2020	Week 5	2a	33	35	139	69		94		139	SJ	28.6	37.2	28.2	31.3
30/05/2020	Week 5	2a	33	36	155	75		103		155	MJ	39.7	52.0	41.2	44.3
30/05/2020	Week 5	2a	33	37	161	79		110		161	MJ	44.7	58.6	47.0	50.1
30/05/2020	Week 5	2a	33	38	152	80		100		152	MJ	37.3	48.9	38.5	41.5
30/05/2020	Week 5	2a	33	39	142	67		92		142	SJ	30.4	39.6	30.3	33.5
30/05/2020	Week 5	2a	33	40	142	68		95		142	SJ	30.4	39.6	30.3	33.5
30/05/2020	Week 5	2a	33	41	140	68		90		140	SJ	29.2	38.0	28.9	32.0
30/05/2020	Week 5	2a	33	42	144	70		93		144	SJ	31.7	41.3	31.8	35.0
30/05/2020	Week 5	2a	33	43	145	74		96		145	SJ	32.4	42.2	32.6	35.7
30/05/2020	Week 5	2a	33	44	147	68		94		147	SJ	33.7	44.0	34.2	37.3
30/05/2020	Week 5	2a	33	45	140	69		94		140	SJ	29.2	38.0	28.9	32.0
30/05/2020	Week 5	2a	33	46	139			92		139	SJ	28.6	37.2	28.2	31.3
30/05/2020	Week 5	2a	33	47	144	68		94		144	SJ	31.7	41.3	31.8	35.0
30/05/2020	Week 5	2a	33	48	138	63		93		138	SJ	28.0	36.4	27.5	30.6
30/05/2020	Week 5	2a	33	49	140	67		92		140	SJ	29.2	38.0	28.9	32.0
30/05/2020	Week 5	2a	33	50	151	70		98		151	MJ	36.6	47.9	37.6	40.7
30/05/2020	Week 5	2a	33	51	137	64		91		137	SJ	27.5	35.6	26.8	29.9
30/05/2020	Week 5	2a	33	52	131	62		87		131	SJ	24.2	31.2	22.9	26.1
23/05/2020	Week 6	2b	24	1	188					188	MJ	74.4	97.5	80.7	84.2
23/05/2020	Week 6	2b	24	2	164					164	MJ	47.4	62.2	50.1	53.2
23/05/2020	Week 6	2b	24	3	175					175	MJ	58.6	76.9	62.8	66.1
23/05/2020	Week 6	2b	24	4	163					163	MJ	46.5	61.0	49.1	52.2
23/05/2020	Week 6	2b	24	5	144					144	SJ	31.7	41.3	31.8	35.0
23/05/2020	Week 6	2b	24	6	147					147	SJ	33.7	44.0	34.2	37.3
23/05/2020	Week 6	2b	24	7	150					150	MJ	35.9	46.9	36.7	39.8
23/05/2020	Week 6	2b	24	8	160					160	MJ	43.8	57.5	46.0	49.1
23/05/2020	Week 6	2b	24	9	155					155	MJ	39.7	52.0	41.2	44.3
23/05/2020	Week 6	2b	24	10	183					183	MJ	68.0	89.2	73.4	76.8
23/05/2020	Week 6	2b	24	11	149					149	SJ	35.1	45.9	35.9	39.0
23/05/2020	Week 6	2b	24	12	140					140	SJ	29.2	38.0	28.9	32.0
23/05/2020	Week 6	2b	24	13	180					180	MJ	64.3	84.4	69.3	72.7
23/05/2020	Week 6	2b	24	14	138					138	SJ	28.0	36.4	27.5	30.6
23/05/2020	Week 6	2b	24	15	158					158	MJ	42.1	55.2	44.0	47.1
23/05/2020	Week 6	2b	24	16				113		164	MJ	47.2	61.9	49.9	53.0
23/05/2020	Week 6	2b	24	17				127		181	MJ	65.1	85.5	70.2	73.6
23/05/2020	Week 6	2b	24	18				117		169	MJ	51.9	68.2	55.3	58.4
23/05/2020	Week 6	2b	24	19		86		112		166	MJ	49.5	65.0	52.5	55.6
23/05/2020	Week 6	2b	24	20		73		110		160	MJ	43.9	57.5	46.0	49.1
23/05/2020	Week 6	2b	24	21		72		96		145	SJ	32.3	42.1	32.5	35.7
23/05/2020	Week 6	2b	24	22		67		85		128	SJ	22.6	29.0	21.0	24.2
23/05/2020	Week 6	2b	24	23		57		88		128	SJ	22.6	29.0	20.9	24.2
23/05/2020	Week 6	2b	24	24		64		86		132	SJ	24.7	31.8	23.5	26.7
23/05/2020	Week 6	2b	24	25				100		147	SJ	34.0	44.4	34.5	37.7
23/05/2020	Week 6	2b	24	26		64		86		132	SJ	24.7	31.8	23.5	26.7
23/05/2020	Week 6	2b	24	27		67		94		140	SJ	29.0	37.6	28.6	31.7
23/05/2020	Week 6	2b	24	28	142					142	SJ	30.4	39.6	30.3	33.5
23/05/2020	Week 6	2b	24	29	188		3			188	SA	74.4	97.5	96.2	89.4
23/05/2020	Week 6	2b	24	30	212		5			212	AD	112.6	146.6	140.4	133.2
23/05/2020	Week 6	2b	24	31	179		16			179	AD	63.1	82.8	106.3	84.1
23/05/2020	Week 6	2b	24	32	177		4			177	AD	60.8	79.8	85.7	75.4
23/05/2020	Week 6	2b	24	33	183		8			183	AD	68.0	89.2	102.5	86.5
23/05/2020	Week 6	2b	24	34		105	9	150	73	204	AD	97.7	127.5	136.8	120.7
23/05/2020	Week 6	2b	24	35			7	140		196	AD	85.4	111.7	119.6	105.6
23/05/2020	Week 6	2b	24	36			16	143		199	AD	90.6	118.4	139.8	116.2
23/05/2020	Week 6	2b	24	37			13	148		205	AD	99.6	130.0	145.9	125.1
23/05/2020	Week 6	2b	24	38			8	142		198	AD	88.8	116.1	125.5	110.1
23/05/2020	Week 6	2b	24	39			5	148		205	AD	99.6	130.0	128.2	119.3
23/05/2020	Week 6	2b	24	40				123		176	MJ	59.6	78.2	64.0	67.3
23/05/2020	Week 6	2b	24	41			5					0.0	0.0	0.0	0.0
23/05/2020	Week 6	2b	24	42								0.0	0.0	0.0	0.0
09/06/2020	Week 7	2b	25	1	170					170	MJ	53.2	69.9	56.8	60.0
09/06/2020	Week 7	2b	25	2	174					174	MJ	57.5	75.5	61.6	64.8
09/06/2020	Week 7	2b	25	3	188					188	MJ	74.4	97.5	80.7	84.2
09/06/2020	Week 7	2b	25	4	189					189	MJ	75.8	99.3	82.2	85.8
09/06/2020	Week 7	2b	25	5	173					173	MJ	56.4	74.0	60.4	63.6
09/06/2020	Week 7	2b	25	6	190					190	MJ	77.2	101.1	83.7	87.3
09/06/2020	Week 7	2b	25	7	179					179	MJ	63.1	82.8	68.0	71.3
09/06/2020	Week 7	2b	25	8	174					174	MJ	57.5	75.5	61.6	64.8
09/06/2020	Week 7	2b	25	9	152					152	MJ	37.3	48.9	38.5	41.5
09/06/2020	Week 7	2b	25	10	157					157	MJ	41.3	54.1	43.0	46.1
09/06/2020	Week 7	2b	25	11	151					151	MJ	36.6	47.9	37.6	40.7
09/06/2020	Week 7	2b	25	12	136					136	SJ	26.9	34.8	26.1	29.3
09/06/2020	Week 7	2b	25	13	129					129	SJ	23.3	29.9	21.7	24.9
09/06/2020	Week 7	2b	25	14	137					137	SJ	27.5	35.6	26.8	29.9
09/06/2020	Week 7	2b	25	15	129					129	SJ	23.3	29.9	21.7	24.9
09/06/2020	Week 7	2b	25	16	131					131	SJ	24.2	31.2	22.9	26.1
09/06/2020	Week 7	2b	25	17	137					137	SJ	27.5	35.6	26.8	29.9
09/06/2020	Week 7	2b	25	18	134					134	SJ	25.8	33.3	24.8	28.0
09/06/2020	Week 7	2b	25	19	122					122	SJ	20.1	25.6	17.9	21.2
09/06/2020	Week 7	2b	25	20	138					138	SJ	28.0	36.4	27.5	30.6
09/06/2020	Week 7	2b	25	21	122					122	SJ	20.1	25.6	17.9	21.2
09/06/2020	Week 7	2b	25	22	137					137	SJ	27.5	35.6	26.8	29.9
09/06/2020	Week 7	2b	25	23	131					131	SJ	24.2	31.2	22.9	26.1
09/06/2020	Week 7	2b	25	24	124					124	SJ	21.0	26.7	18.9	22.2
09/06/2020	Week 7	2b	25	25	124					124	SJ	21.0	26.7	18.9	22.2
09/06/2020	Week 7	2b	25	26	114					114	SJ	17.1	21.3	14.1	17.5
09/06/2020	Week 7	2b	25	27	112					112	SJ	16.4	20.4	13.3	16.7
09/06/2020	Week 7	2b	25	28	112					112	SJ	16.4	20.4	13.3	16.7
09/06/2020	Week 7	2b	25	29	120					120	SJ	19.3	24.4	16.9	20.2
09/06/2020	Week 7	2b	25	30	116					116	SJ	17.8	22.3	15.0	18.4
09/06/2020	Week 7	2b	25	31				83		125	SJ	21.4	27.3	19.5	22.7
09/06/2020	Week 7	2b	25	32				92		137	SJ	27.5	35.6	26.8	29.9
09/06/2020	Week 7	2b	25	33				95		141	SJ	29.8	38.7	29.5	32.7
09/06/2020	Week 7	2b	25	34				73		111	SJ	16.2	20.1	13.0	16.4
09/06/2020	Week 7	2b	25	35		57				124	SJ	20.8	26.5	18.7	22.0
09/06/2020	Week 7	2b	25	36		62		76		124	SJ	20.8	26.4	18.7	22.0
09/06/2020	Week 7	2b	25	37		65		88		134	SJ	25.8	33.4	24.8	28.0
09/06/2020	Week 8	2a	26	1	178	87		116		178	MJ	61.9	81.3	66.7	70.0
09/06/2020	Week 8	2a	26	2	137	61		88		137	SJ	27.5	35.6	26.8	29.9
09/06/2020	Week 8	2a	26	3		82		116		165	MJ	48.8	64.0	51.7	54.8
09/06/2020	Week 8	2a	26	4		92		110		170	MJ	53.0	69.6	56.5	59.7
09/06/2020	Week 8	2a	26	5		87		113		168	MJ	50.9	66.8	54.1	57.2
09/06/2020	Week 8	2a	26	6		80		106		158	MJ	41.8	54.8	43.7	46.8
09/06/2020	Week 8	2a	26	7		72		108		153	MJ	37.7	49.4	38.9	42.0
09/06/2020	Week 8	2a	26	8		83		110		163	MJ	46.1	60.5	48.6	51.7
09/06/2020	Week 8	2a	26	9		78		113		160	MJ	44.2	58.0	46.4	49.5
09/06/2020	Week 8	2a	26	10		91		109		168	MJ	51.5	67.7	54.9	58.0
09/06/2020	Week 8	2a	26	11		61				130	SJ	23.7	30.5	22.3	25.5
09/06/2020	Week 8	2a	26	12		61		92		133	SJ	25.5	33.0	24.5	27.7
09/06/2020	Week 8	2a	26	13		62		88		132	SJ	24.6	31.7	23.3	26.5
09/06/2020	Week 8	2a	26	14		60		86		129	SJ	23.1	29.7	21.5	24.8
09/06/2020	Week 8	2a	26	15		57		85		126	SJ	21.7	27.7	19.8	23.1
09/06/2020	Week 8	2a	26	16		67		97		142	SJ	30.2	39.2	30.0	33.1
09/06/2020	Week 8	2a	26	17		68		87		136	SJ	26.8	34.6	25.9	29.1
09/06/2020	Week 8	2a	26	18				89		133	SJ	25.3	32.6	24.2	27.4
09/06/2020	Week 8	2a	26	19				92		137	SJ	27.5	35.6	26.8	29.9
09/06/2020	Week 8	2a	26	20				87		130	SJ	23.9	30.8	22.5	25.7
09/06/2020	Week 8	2a	26	21				79		120	SJ	19.1	24.2	16.7	20.0
09/06/2020	Week 8	2a	26	22		56		74		117	SJ	18.3	23.0	15.6	19.0
09/06/2020	Week 8	2a	26	23		47		74		110	SJ	15.8	19.6	12.5	16.0
09/06/2020	Week 8	2a	26	24				65		100	SJ	13.0	15.7	9.0	12.6
09/06/2020	Week 8	2a	26	25				74		113	SJ	16.6	20.7	13.6	17.0
09/06/2020	Week 8	2a	26	26				71		109	SJ	15.3	18.9	11.9	15.4
09/06/2020	Week 8	2a	26	27				69		106	SJ	14.5	17.7	10.9	14.4
09/06/2020	Week 8	2a	26	28								0.0	0.0	0.0	0.0
09/06/2020	Week 8	2a	26	29								0.0	0.0	0.0	0.0
09/06/2020	Week 8	2b	27	1		72		99		147	SJ	33.6	43.9	34.1	37.2
09/06/2020	Week 8	2b	27	2		91		120		175	MJ	58.6	77.0	62.9	66.2
09/06/2020	Week 8	2b	27	3		79		104		156	MJ	40.1	52.6	41.7	44.8
09/06/2020	Week 8	2b	27	4		65		95		139	SJ	28.4	36.9	27.9	31.1
09/06/2020	Week 8	2b	27	5		87		121		172	MJ	55.8	73.3	59.8	63.0
09/06/2020	Week 8	2b	27	6		104		152		204	LJ	98.2	128.1	106.9	111.1
09/06/2020	Week 8	2b	27	7		115		170		222	LJ	132.6	171.9	144.1	149.5
09/06/2020	Week 8	2b	27	8		106		143		200	LJ	92.7	121.1	100.9	104.9
09/06/2020	Week 8	2b	27	9		98	7	142	72	193	AD	82.1	107.5	116.2	101.9
09/06/2020	Week 8	2b	27	10		103	22	136	70	194	AD	83.0	108.6	136.6	109.4
09/06/2020	Week 8	2b	27	11		90	9	127	60	178	AD	62.5	82.0	97.6	80.7
09/06/2020	Week 8	2b	27	12	210	108	7	146	79	210	AD	109.0	141.9	143.4	131.4
09/06/2020	Week 8	2b	27	13		120	11	173	90	228	AD	144.6	187.0	187.4	173.0
14/06/2020	Week 9	1	28	1	204	112	11	152	82	204	AD	98.5	128.5	141.5	122.8
14/06/2020	Week 9	1	28	2	219	115	4	157	85	219	AD	126.3	163.9	148.1	146.1
14/06/2020	Week 9	1	28	3	222	118		151		222	LJ	132.5	171.7	144.0	149.4
14/06/2020	Week 9	1	28	4	197	95		138		197	MJ	87.3	114.2	95.0	98.8
14/06/2020	Week 9	1	28	5	178	93		124		178	MJ	61.9	81.3	66.7	70.0
14/06/2020	Week 9	1	28	6	167	88		112		167	MJ	50.2	66.0	53.4	56.5
14/06/2020	Week 9	1	28	7	160	82		111		160	MJ	43.8	57.5	46.0	49.1
14/06/2020	Week 9	1	28	8	163	80		107		163	MJ	46.5	61.0	49.1	52.2
14/06/2020	Week 9	1	28	9	169	85		112		169	MJ	52.2	68.6	55.6	58.8
14/06/2020	Week 9	1	28	10	165	75		111		165	MJ	48.3	63.5	51.2	54.3
14/06/2020	Week 9	1	28	11	152	79		102		152	MJ	37.3	48.9	38.5	41.5
14/06/2020	Week 9	1	28	12	140	68		104		140	SJ	29.2	38.0	28.9	32.0
14/06/2020	Week 9	1	28	13	160	72		109		160	MJ	43.8	57.5	46.0	49.1
14/06/2020	Week 9	1	28	14	158	80		104		158	MJ	42.1	55.2	44.0	47.1
14/06/2020	Week 9	1	28	15	147	73		92		147	SJ	33.7	44.0	34.2	37.3
14/06/2020	Week 9	1	28	16	139	67		93		139	SJ	28.6	37.2	28.2	31.3
14/06/2020	Week 9	1	28	17	151	75		106		151	MJ	36.6	47.9	37.6	40.7
14/06/2020	Week 9	1	28	18	141	63		96		141	SJ	29.8	38.8	29.6	32.7
14/06/2020	Week 9	1	28	19	138	67		93		138	SJ	28.0	36.4	27.5	30.6
14/06/2020	Week 9	1	28	20	150	72		105		150	MJ	35.9	46.9	36.7	39.8
14/06/2020	Week 9	1	28	21	130	64		88		130	SJ	23.7	30.5	22.3	25.5
05/07/2020	Week 12	1	29	1		80		108		159	MJ	42.9	56.3	44.9	48.0
05/07/2020	Week 12	1	29	2		80		113		162	MJ	45.6	59.9	48.0	51.2
05/07/2020	Week 12	1	29	3				94		140	SJ	29.0	37.7	28.6	31.7
05/07/2020	Week 12	1	29	4		69		94		141	SJ	29.9	38.9	29.7	32.9
05/07/2020	Week 12	1	29	5		80		109		160	MJ	43.4	57.0	45.5	48.6
05/07/2020	Week 12	1	29	6		69		96		142	SJ	30.8	40.0	30.7	33.8
05/07/2020	Week 12	1	29	7		72		102		149	SJ	35.0	45.7	35.7	38.8
05/07/2020	Week 12	1	29	8		69		96		142	SJ	30.8	40.0	30.7	33.8
05/07/2020	Week 12	1	29	9				105		154	MJ	38.7	50.7	40.0	43.1
05/07/2020	Week 12	1	29	10		66		92		137	SJ	27.7	36.0	27.1	30.3
05/07/2020	Week 12	1	29	11				102		150	SJ	35.8	46.8	36.7	39.8
05/07/2020	Week 12	1	29	12		65		94		138	SJ	28.0	36.4	27.5	30.6
05/07/2020	Week 12	1	29	13		68		95		141	SJ	29.8	38.8	29.6	32.8
05/07/2020	Week 12	1	29	14		69		96		142	SJ	30.8	40.0	30.7	33.8
05/07/2020	Week 12	1	29	15				69		106	SJ	14.5	17.7	10.9	14.4
05/07/2020	Week 12	2a	30	1	124	55		80		124	SJ	21.0	26.7	18.9	22.2
05/07/2020	Week 12	2a	30	2				90		134	SJ	26.0	33.6	25.0	28.2
05/07/2020	Week 12	2a	30	3	138	65		96		138	SJ	28.0	36.4	27.5	30.6
05/07/2020	Week 12	2a	30	4	168	83		111		168	MJ	51.2	67.3	54.5	57.7
05/07/2020	Week 12	2a	30	5	162	73		112		162	MJ	45.6	59.8	48.0	51.1
05/07/2020	Week 12	2a	30	6	137	68		93		137	SJ	27.5	35.6	26.8	29.9
05/07/2020	Week 12	2a	30	7	145	70		100		145	SJ	32.4	42.2	32.6	35.7
05/07/2020	Week 12	2a	30	8	140	70		94		140	SJ	29.2	38.0	28.9	32.0
05/07/2020	Week 12	2a	30	9	133	64		93		133	SJ	25.3	32.6	24.1	27.3
05/07/2020	Week 12	2a	30	10				80		121	SJ	19.7	25.0	17.3	20.7
05/07/2020	Week 12	2a	30	11								0.0	0.0	0.0	0.0
05/07/2020	Week 12	2b	31	1	185		3	132	48	185	SA	70.5	92.4	92.3	85.1
05/07/2020	Week 12	2b	31	2	179					179	MJ	63.1	82.8	68.0	71.3
05/07/2020	Week 12	2b	31	3	182					182	MJ	66.7	87.5	72.0	75.4
05/07/2020	Week 12	2b	31	4	168					168	MJ	51.2	67.3	54.5	57.7
05/07/2020	Week 12	2b	31	5	155					155	MJ	39.7	52.0	41.2	44.3
05/07/2020	Week 12	2b	31	6	180					180	MJ	64.3	84.4	69.3	72.7
05/07/2020	Week 12	2b	31	7	168					168	MJ	51.2	67.3	54.5	57.7
05/07/2020	Week 12	2b	31	8	167					167	MJ	50.2	66.0	53.4	56.5
05/07/2020	Week 12	2b	31	9	146					146	SJ	33.0	43.1	33.4	36.5
05/07/2020	Week 12	2b	31	10	154					154	MJ	38.9	50.9	40.2	43.3
05/07/2020	Week 12	2b	31	11	143					143	SJ	31.1	40.5	31.1	34.2
05/07/2020	Week 12	2b	31	12	159					159	MJ	43.0	56.3	45.0	48.1
05/07/2020	Week 12	2b	31	13		77		105		155	MJ	39.4	51.6	40.8	43.9
05/07/2020	Week 12	2b	31	14	171					171	MJ	54.3	71.3	58.0	61.2
05/07/2020	Week 12	2b	31	15		76		102		152	MJ	37.3	48.8	38.4	41.5
05/07/2020	Week 12	2b	31	16		93		120		177	MJ	60.4	79.3	65.0	68.2
05/07/2020	Week 12	2b	31	17		79		107		157	MJ	41.7	54.7	43.5	46.6
05/07/2020	Week 12	2b	31	18		76		102		152	MJ	37.3	48.8	38.4	41.5
05/07/2020	Week 12	2b	31	19		70		93		141	SJ	30.0	39.1	29.8	33.0
05/07/2020	Week 12	2b	31	20		65		95		139	SJ	28.4	36.9	27.9	31.1
05/07/2020	Week 12	2b	31	21				85		128	SJ	22.6	29.0	21.0	24.2
05/07/2020	Week 12	2b	31	22		68		93		140	SJ	29.1	37.7	28.7	31.8
05/07/2020	Week 12	2b	31	23		60		81		125	SJ	21.6	27.5	19.6	22.9
05/07/2020	Week 12	2b	31	24		67		98		142	SJ	30.6	39.8	30.5	33.6
05/07/2020	Week 12	2b	31	25		65		92		137	SJ	27.3	35.3	26.6	29.7
05/07/2020	Week 12	2b	31	26		88		116		170	MJ	53.5	70.3	57.1	60.3
05/07/2020	Week 12	2b	31	27		62				132	SJ	24.5	31.6	23.3	26.5
05/07/2020	Week 12	2b	31	28		75		104		152	MJ	37.6	49.3	38.8	41.9
05/07/2020	Week 12	2b	31	29		69				143	SJ	30.9	40.3	30.9	34.0
05/07/2020	Week 12	2b	31	30		55		81		121	SJ	19.8	25.2	17.5	20.9
05/07/2020	Week 12	2b	31	31		65		100		142	SJ	30.4	39.5	30.2	33.4
05/07/2020	Week 12	2b	31	32		76		94		147	SJ	33.6	43.8	34.0	37.1
05/07/2020	Week 12	2b	31	33		80		107		158	MJ	42.4	55.5	44.3	47.4
05/07/2020	Week 12	2b	31	34		90		112		169	MJ	52.6	69.1	56.1	59.3
05/07/2020	Week 12	2b	31	35		88		127		177	MJ	60.7	79.6	65.2	68.5
05/07/2020	Week 12	2b	31	36		78				157	MJ	41.4	54.2	43.1	46.2
05/07/2020	Week 12	2b	31	37		63		86		131	SJ	24.3	31.3	23.0	26.2
05/07/2020	Week 12	2b	31	38		73		101		149	SJ	35.1	45.8	35.8	38.9
05/07/2020	Week 12	2b	31	39		72		103		149	SJ	35.4	46.3	36.2	39.3
05/07/2020	Week 12	2b	31	40		85		114		167	MJ	49.9	65.5	53.0	56.1
05/07/2020	Week 12	2b	31	41		76		102		152	MJ	37.3	48.8	38.4	41.5
05/07/2020	Week 12	2b	31	42		92		117		174	MJ	57.5	75.5	61.7	64.9
05/07/2020	Week 12	2b	31	43		72		98		146	SJ	33.2	43.3	33.6	36.7
05/07/2020	Week 12	2b	31	44		78		104		155	MJ	39.5	51.8	41.0	44.1
05/07/2020	Week 12	2b	31	45		67		94		140	SJ	29.0	37.6	28.6	31.7
05/07/2020	Week 12	2b	31	46		80		100		154	MJ	38.8	50.8	40.1	43.2
05/07/2020	Week 12	2b	31	47		75		100		150	SJ	35.8	46.7	36.6	39.7
05/07/2020	Week 12	2b	31	48		85		109		164	MJ	47.0	61.7	49.6	52.8
05/07/2020	Week 12	2b	31	49		74		92		144	SJ	31.6	41.2	31.7	34.9
05/07/2020	Week 12	2b	31	50		77		104		154	MJ	38.9	50.9	40.3	43.3
05/07/2020	Week 12	2b	31	51		65		92		137	SJ	27.3	35.3	26.6	29.7
05/07/2020	Week 12	2b	31	52		58		87		128	SJ	22.7	29.1	21.0	24.3
05/07/2020	Week 12	2b	31	53		75		109		156	MJ	40.1	52.6	41.7	44.8
05/07/2020	Week 12	2b	31	54		70		90		139	SJ	28.8	37.4	28.4	31.6
05/07/2020	Week 12	2b	31	55		68		92		139	SJ	28.7	37.2	28.2	31.4
05/07/2020	Week 12	2b	31	56		62		81		127	SJ	22.3	28.5	20.5	23.8
05/07/2020	Week 12	2b	31	57		61		87		130	SJ	23.8	30.7	22.4	25.6
05/07/2020	Week 12	2b	31	58		59		84		127	SJ	22.1	28.3	20.3	23.6
05/07/2020	Week 12	2b	31	59				82		124	SJ	20.8	26.5	18.7	22.0
05/07/2020	Week 12	2b	31	60				82		124	SJ	20.8	26.5	18.7	22.0
05/07/2020	Week 12	2b	31	61		68		98		143	SJ	31.1	40.5	31.1	34.2
05/07/2020	Week 12	2b	31	62				89		133	SJ	25.3	32.6	24.2	27.4
05/07/2020	Week 12	2b	31	63		58		81		124	SJ	20.9	26.6	18.8	22.1
05/07/2020	Week 12	2b	31	64		61		87		130	SJ	23.8	30.7	22.4	25.6
05/07/2020	Week 12	2b	31	65		79		102		154	MJ	39.1	51.3	40.5	43.6
05/07/2020	Week 12	2b	31	66		66		86		134	SJ	25.5	33.0	24.5	27.7
05/07/2020	Week 12	2b	31	67		63		90		134	SJ	25.7	33.2	24.6	27.8
05/07/2020	Week 12	2b	31	68		60		85		128	SJ	22.8	29.2	21.2	24.4
05/07/2020	Week 12	2b	31	69				88		132	SJ	24.6	31.7	23.3	26.5
05/07/2020	Week 12	2b	31	70		59		82		125	SJ	21.5	27.5	19.6	22.8
05/07/2020	Week 12	2b	31	71				82		124	SJ	20.8	26.5	18.7	22.0
05/07/2020	Week 12	2b	31	72				100		147	SJ	34.0	44.4	34.5	37.7
05/07/2020	Week 12	2b	31	73
05/07/2020	Week 12	2b	31	74
05/07/2020	Week 12	2b	31	75
05/07/2020	Week 12	2b	31	76
05/07/2020	Week 12	2b	31	77
05/07/2020	Week 12	2b	31	78
